# Supplementary material for: Potassium N-bromo-4-chloro­benzene­sulfonamidate monohydrate
Source: Acta Crystallogr Sect E Struct Rep Online. 2011 Jun 22;67(Pt 7):m962. doi: 10.1107/S1600536811023610 (PMC3152022; doi:10.1107/S1600536811023610)
Supplement: Supplementary file 1 [file e-67-0m962-sup1.cif]

##############################################################################
#                                                                            #
# This CIF contains the data in a paper accepted for publication in          #
# Acta Crystallographica Section E. It conforms to the requirements of       #
# Notes for Authors for Acta Crystallographica Section E, and has been       #
# peer reviewed under the auspices of the IUCr Commission on Journals.       #
#                                                                            #
# Full details of the Crystallographic Information File format               #
# are given in the paper "The Crystallographic Information File (CIF):       #
# a New Standard Archive File for Crystallography" by S. R. Hall, F. H.      #
# Allen and I. D. Brown [Acta Cryst. (1991), A47, 655-685].                  #
#                                                                            #
# The current version of the core CIF dictionary is obtainable from          #
# ftp://ftp.iucr.org/pub/cif_core.dic.                                       #
#                                                                            #
# Software is freely available for graphical display of the structure(s)     #
# in this CIF. For information consult the CIF software page                 #
# http://www.iucr.org/resources/cif/software.                                #
#                                                                            #
# This file may be used for bona fide research purposes within the           #
# scientific community so long as proper attribution is given to the journal # 
# article from which it was obtained.                                        #
#                                                                            #
##############################################################################
data_I
_audit_creation_method     SHELXL-97
_chemical_name_systematic
;
Potassium <i>N</i>-bromo-4-chlorobenzenesulfonamidate monohydrate
;
_chemical_name_common     ?
_chemical_formula_moiety     'K +, C6 H4 Br Cl N O2 S -, H2 O1'
_chemical_formula_sum     'C6 H6 Br Cl K N O3 S'
_chemical_formula_iupac     'K +, C6 H4 Br Cl N O2 S -, H2 O1'
_chemical_formula_weight     326.64
_chemical_melting_point     ?
_symmetry_cell_setting     monoclinic
_symmetry_space_group_name_H-M     'P 21/c'
_symmetry_space_group_name_HALL     '-P 2ybc'
loop_
    _symmetry_equiv_pos_as_xyz
    'x, y, z'
    '-x, y+1/2, -z+1/2'
    '-x, -y, -z'
    'x, -y-1/2, z-1/2'
_cell_length_a     15.5960(10)
_cell_length_b     10.1880(10)
_cell_length_c     6.7649(7)
_cell_angle_alpha     90.00
_cell_angle_beta     99.947(9)
_cell_angle_gamma     90.00
_cell_volume     1058.73(17)
_cell_formula_units_Z     4
_cell_measurement_reflns_used     2989
_cell_measurement_theta_min     3.02
_cell_measurement_theta_max     27.78
_cell_measurement_temperature     293(2)
_exptl_crystal_description     prism
_exptl_crystal_colour     yellow
_exptl_crystal_size_max     0.34
_exptl_crystal_size_mid     0.34
_exptl_crystal_size_min     0.30
_exptl_crystal_density_diffrn     2.049
_exptl_crystal_density_meas     ?
_exptl_crystal_density_method     'not measured'
_exptl_crystal_F_000     640
_exptl_absorpt_coefficient_mu     4.704
_exptl_absorpt_correction_type     multi-scan
_exptl_absorpt_process_details
;
(CrysAlis RED; Oxford Diffraction, 2009)
;
_exptl_absorpt_correction_T_min     0.2977
_exptl_absorpt_correction_T_max     0.3327
_exptl_special_details
;
CrysAlis RED (Oxford Diffraction, 2009)
Empirical absorption correction using spherical harmonics,
implemented in SCALE3 ABSPACK scaling algorithm.
;
_diffrn_ambient_temperature     293(2)
_diffrn_radiation_type     MoK\a
_diffrn_radiation_wavelength     0.71073
_diffrn_radiation_source     'fine-focus sealed tube'
_diffrn_radiation_monochromator     graphite
_diffrn_measurement_device_type
;
Oxford Diffraction Xcalibur diffractometer
with a Sapphire CCD detector
;
_diffrn_measurement_method
;
Rotation method data acquisition using \w
;
_diffrn_detector_area_resol_mean     ?
_diffrn_reflns_number     3796
_diffrn_reflns_av_R_equivalents     0.0345
_diffrn_reflns_av_sigmaI/netI     0.0307
_diffrn_reflns_theta_min     3.65
_diffrn_reflns_theta_max     26.36
_diffrn_reflns_theta_full     26.36
_diffrn_measured_fraction_theta_max     0.990
_diffrn_measured_fraction_theta_full     0.990
_diffrn_reflns_limit_h_min     -19
_diffrn_reflns_limit_h_max     17
_diffrn_reflns_limit_k_min     -5
_diffrn_reflns_limit_k_max     12
_diffrn_reflns_limit_l_min     -8
_diffrn_reflns_limit_l_max     6
_diffrn_standards_number     ?
_diffrn_standards_interval_count     ?
_diffrn_standards_interval_time     ?
_diffrn_standards_decay_%     0
_refine_special_details
;
Refinement of <i>F</i>^2^ against ALL reflections. The weighted <i>R</i>-factor
<i>wR</i> and goodness of fit <i>S</i> are based on <i>F</i>^2^, conventional
<i>R</i>-factors <i>R</i> are based on <i>F</i>, with <i>F</i> set to zero for
negative <i>F</i>^2^. The threshold expression of <i>F</i>^2^ >
\s(<i>F</i>^2^) is used only for calculating <i>R</i>-factors(gt) <i>etc</i>.
and is not relevant to the choice of reflections for refinement.
<i>R</i>-factors based on <i>F</i>^2^ are statistically about twice as large
as those based on <i>F</i>, and <i>R</i>- factors based on ALL data will be
even larger.
;
_reflns_number_total     2147
_reflns_number_gt     1984
_reflns_threshold_expression     I>2\s(I)
_refine_ls_structure_factor_coef     Fsqd
_refine_ls_matrix_type     full
_refine_ls_R_factor_all     0.0613
_refine_ls_R_factor_gt     0.0571
_refine_ls_wR_factor_gt     0.1539
_refine_ls_wR_factor_ref     0.1562
_refine_ls_goodness_of_fit_ref     1.192
_refine_ls_restrained_S_all     1.191
_refine_ls_number_reflns     2147
_refine_ls_number_parameters     134
_refine_ls_number_restraints     2
_refine_ls_hydrogen_treatment     mixed
_refine_ls_weighting_scheme     calc
_refine_ls_weighting_details
         'calc w=1/[\s^2^(Fo^2^)+(0.0614P)^2^+8.6450P] where P=(Fo^2^+2Fc^2^)/3'
_atom_sites_solution_hydrogens     geom
_atom_sites_solution_primary     direct
_atom_sites_solution_secondary     difmap
_refine_ls_shift/su_max     0.014
_refine_ls_shift/su_mean     0.001
_refine_diff_density_max     1.217
_refine_diff_density_min     -0.953
_refine_ls_extinction_method     'SHELXL97 (Sheldrick, 2008)'
_refine_ls_extinction_coef     0.044(3)
_refine_ls_extinction_expression
                                  'Fc^*^=kFc[1+0.001xFc^2^\l^3^/sin(2\q)]^-1/4^'
loop_
    _atom_type_symbol
    _atom_type_description
    _atom_type_scat_dispersion_real
    _atom_type_scat_dispersion_imag
    _atom_type_scat_source
    'C' 'C' 0.0033 0.0016
                         'International Tables Vol C Tables 4.2.6.8 and 6.1.1.4'
    'H' 'H' 0.0000 0.0000
                         'International Tables Vol C Tables 4.2.6.8 and 6.1.1.4'
    'Br' 'Br' -0.2901 2.4595
                         'International Tables Vol C Tables 4.2.6.8 and 6.1.1.4'
    'Cl' 'Cl' 0.1484 0.1585
                         'International Tables Vol C Tables 4.2.6.8 and 6.1.1.4'
    'K' 'K' 0.2009 0.2494
                         'International Tables Vol C Tables 4.2.6.8 and 6.1.1.4'
    'N' 'N' 0.0061 0.0033
                         'International Tables Vol C Tables 4.2.6.8 and 6.1.1.4'
    'O' 'O' 0.0106 0.0060
                         'International Tables Vol C Tables 4.2.6.8 and 6.1.1.4'
    'S' 'S' 0.1246 0.1234
                         'International Tables Vol C Tables 4.2.6.8 and 6.1.1.4'
_computing_data_collection
;
CrysAlis CCD (Oxford Diffraction, 2009)
;
_computing_cell_refinement
;
CrysAlis RED (Oxford Diffraction, 2009)
;
_computing_data_reduction
;
CrysAlis RED (Oxford Diffraction, 2009)
;
_computing_structure_solution     'SHELXS97 (Sheldrick, 2008)'
_computing_structure_refinement     'SHELXL97 (Sheldrick, 2008)'
_computing_molecular_graphics     'PLATON (Spek, 2009)'
_computing_publication_material     'SHELXL97 (Sheldrick, 2008)'
loop_
    _atom_site_type_symbol
    _atom_site_label
    _atom_site_fract_x
    _atom_site_fract_y
    _atom_site_fract_z
    _atom_site_U_iso_or_equiv
    _atom_site_adp_type
    _atom_site_calc_flag
    _atom_site_refinement_flags
    _atom_site_occupancy
    _atom_site_symmetry_multiplicity
    _atom_site_disorder_assembly
    _atom_site_disorder_group
    Br Br1 0.25575(4) 0.43815(7) -0.31985(10) 0.0299(3) Uani d . 1 1 . .
    K K1 0.44027(9) 0.61960(15) -0.3785(2) 0.0252(4) Uani d . 1 1 . .
    Cl Cl1 -0.02963(13) 0.5964(3) 0.2758(3) 0.0534(6) Uani d . 1 1 . .
    S S1 0.34113(9) 0.53777(15) 0.0566(2) 0.0190(4) Uani d . 1 1 . .
    O O1 0.3587(3) 0.6607(5) -0.0369(7) 0.0310(11) Uani d . 1 1 . .
    O O2 0.4024(3) 0.5053(6) 0.2355(7) 0.0329(11) Uani d . 1 1 . .
    O O3 0.5513(3) 0.7034(5) -0.6370(8) 0.0318(11) Uani d D 1 1 . .
    H H31 0.572(5) 0.692(9) -0.739(8) 0.038 Uiso d D 1 1 . .
    H H32 0.589(4) 0.753(7) -0.578(12) 0.038 Uiso d D 1 1 . .
    N N1 0.3390(4) 0.4126(6) -0.0831(8) 0.0258(12) Uani d . 1 1 . .
    C C1 0.2367(4) 0.5577(6) 0.1250(9) 0.0197(12) Uani d . 1 1 . .
    C C2 0.1965(4) 0.4475(7) 0.1854(11) 0.0278(14) Uani d . 1 1 . .
    H H2 0.2239 0.3662 0.1914 0.033 Uiso calc R 1 1 . .
    C C3 0.1148(5) 0.4602(8) 0.2370(11) 0.0341(16) Uani d . 1 1 . .
    H H3 0.0867 0.3879 0.2806 0.041 Uiso calc R 1 1 . .
    C C4 0.0755(4) 0.5829(8) 0.2223(10) 0.0306(15) Uani d . 1 1 . .
    C C5 0.1156(5) 0.6906(8) 0.1639(11) 0.0371(17) Uani d . 1 1 . .
    H H5 0.0885 0.7721 0.1573 0.044 Uiso calc R 1 1 . .
    C C6 0.1977(5) 0.6771(7) 0.1141(10) 0.0286(14) Uani d . 1 1 . .
    H H6 0.2260 0.7499 0.0733 0.034 Uiso calc R 1 1 . .
loop_
    _atom_site_aniso_label
    _atom_site_aniso_U_11
    _atom_site_aniso_U_22
    _atom_site_aniso_U_33
    _atom_site_aniso_U_12
    _atom_site_aniso_U_13
    _atom_site_aniso_U_23
    Br1 0.0227(4) 0.0383(5) 0.0267(4) -0.0011(3) -0.0019(3) -0.0082(3)
    K1 0.0199(7) 0.0332(8) 0.0234(7) 0.0037(5) 0.0062(5) 0.0010(6)
    Cl1 0.0198(9) 0.0954(18) 0.0479(11) 0.0083(10) 0.0137(8) 0.0025(11)
    S1 0.0136(7) 0.0251(8) 0.0178(7) -0.0009(5) 0.0013(5) -0.0026(5)
    O1 0.032(3) 0.029(2) 0.034(3) -0.009(2) 0.014(2) -0.005(2)
    O2 0.019(2) 0.052(3) 0.024(2) 0.006(2) -0.0043(18) -0.003(2)
    O3 0.023(2) 0.042(3) 0.032(3) -0.005(2) 0.008(2) 0.000(2)
    N1 0.021(3) 0.032(3) 0.024(3) 0.005(2) 0.002(2) -0.003(2)
    C1 0.018(3) 0.025(3) 0.016(3) 0.000(2) 0.001(2) -0.002(2)
    C2 0.020(3) 0.027(3) 0.037(4) 0.002(2) 0.007(3) 0.002(3)
    C3 0.028(4) 0.040(4) 0.036(4) -0.010(3) 0.009(3) 0.002(3)
    C4 0.016(3) 0.056(5) 0.020(3) 0.003(3) 0.003(2) 0.000(3)
    C5 0.036(4) 0.040(4) 0.036(4) 0.015(3) 0.010(3) 0.002(3)
    C6 0.029(3) 0.026(3) 0.033(3) 0.002(3) 0.012(3) 0.006(3)
_geom_special_details
;
All e.s.d.'s (except the e.s.d. in the dihedral angle between two l.s. planes)
are estimated using the full covariance matrix. The cell e.s.d.'s are taken
into account individually in the estimation of e.s.d.'s in distances, angles
and torsion angles; correlations between e.s.d.'s in cell parameters are only
used when they are defined by crystal symmetry. An approximate (isotropic)
treatment of cell e.s.d.'s is used for estimating e.s.d.'s involving l.s.
planes.
;
loop_
    _geom_bond_atom_site_label_1
    _geom_bond_atom_site_label_2
    _geom_bond_site_symmetry_2
    _geom_bond_distance
    _geom_bond_publ_flag
    Br1 N1 . 1.897(5) ?
    Br1 K1 . 3.5001(16) ?
    K1 O1 4_575 2.704(5) ?
    K1 O2 3_665 2.784(5) ?
    K1 O3 . 2.799(5) ?
    K1 O3 4_576 2.818(6) ?
    K1 O2 1_554 2.827(5) ?
    K1 O1 . 2.855(5) ?
    K1 O3 3_664 3.295(6) ?
    K1 N1 . 3.468(6) ?
    Cl1 C4 . 1.745(7) ?
    S1 O2 . 1.446(5) ?
    S1 O1 . 1.450(5) ?
    S1 N1 . 1.584(6) ?
    S1 C1 . 1.780(6) ?
    O1 K1 4_576 2.704(5) ?
    O2 K1 3_665 2.784(5) ?
    O2 K1 1_556 2.827(5) ?
    O3 K1 4_575 2.818(6) ?
    O3 K1 3_664 3.295(6) ?
    O3 H31 . 0.82(2) ?
    O3 H32 . 0.82(2) ?
    C1 C6 . 1.356(9) ?
    C1 C2 . 1.382(9) ?
    C2 C3 . 1.384(10) ?
    C2 H2 . 0.9300 ?
    C3 C4 . 1.388(11) ?
    C3 H3 . 0.9300 ?
    C4 C5 . 1.355(11) ?
    C5 C6 . 1.386(10) ?
    C5 H5 . 0.9300 ?
    C6 H6 . 0.9300 ?
loop_
    _geom_angle_atom_site_label_1
    _geom_angle_atom_site_label_2
    _geom_angle_atom_site_label_3
    _geom_angle_site_symmetry_1
    _geom_angle_site_symmetry_3
    _geom_angle
    _geom_angle_publ_flag
    N1 Br1 K1 . . 73.28(18) ?
    O1 K1 O2 4_575 3_665 147.39(17) ?
    O1 K1 O3 4_575 . 78.43(15) ?
    O2 K1 O3 3_665 . 75.72(16) ?
    O1 K1 O3 4_575 4_576 84.28(16) ?
    O2 K1 O3 3_665 4_576 71.01(15) ?
    O3 K1 O3 . 4_576 77.42(11) ?
    O1 K1 O2 4_575 1_554 88.05(16) ?
    O2 K1 O2 3_665 1_554 99.40(13) ?
    O3 K1 O2 . 1_554 66.52(15) ?
    O3 K1 O2 4_576 1_554 143.94(16) ?
    O1 K1 O1 4_575 . 87.38(13) ?
    O2 K1 O1 3_665 . 105.97(15) ?
    O3 K1 O1 . . 150.63(16) ?
    O3 K1 O1 4_576 . 75.66(14) ?
    O2 K1 O1 1_554 . 139.19(15) ?
    O1 K1 O3 4_575 3_664 148.56(15) ?
    O2 K1 O3 3_665 3_664 60.31(15) ?
    O3 K1 O3 . 3_664 107.41(13) ?
    O3 K1 O3 4_576 3_664 127.12(10) ?
    O2 K1 O3 1_554 3_664 67.58(15) ?
    O1 K1 O3 . 3_664 98.14(14) ?
    O1 K1 N1 4_575 . 120.12(14) ?
    O2 K1 N1 3_665 . 89.06(15) ?
    O3 K1 N1 . . 159.76(16) ?
    O3 K1 N1 4_576 . 110.52(14) ?
    O2 K1 N1 1_554 . 103.80(15) ?
    O1 K1 N1 . . 46.50(13) ?
    O3 K1 N1 3_664 . 52.68(13) ?
    O1 K1 Br1 4_575 . 98.17(12) ?
    O2 K1 Br1 3_665 . 114.30(12) ?
    O3 K1 Br1 . . 147.31(12) ?
    O3 K1 Br1 4_576 . 135.01(11) ?
    O2 K1 Br1 1_554 . 80.94(11) ?
    O1 K1 Br1 . . 59.70(10) ?
    O3 K1 Br1 3_664 . 59.85(9) ?
    N1 K1 Br1 . . 31.60(9) ?
    O2 S1 O1 . . 114.6(3) ?
    O2 S1 N1 . . 105.0(3) ?
    O1 S1 N1 . . 114.9(3) ?
    O2 S1 C1 . . 108.1(3) ?
    O1 S1 C1 . . 105.3(3) ?
    N1 S1 C1 . . 108.7(3) ?
    S1 O1 K1 . 4_576 130.8(3) ?
    S1 O1 K1 . . 111.7(3) ?
    K1 O1 K1 4_576 . 101.36(15) ?
    S1 O2 K1 . 3_665 144.2(3) ?
    S1 O2 K1 . 1_556 133.0(3) ?
    K1 O2 K1 3_665 1_556 80.60(12) ?
    K1 O3 K1 . 4_575 99.95(16) ?
    K1 O3 K1 . 3_664 72.59(13) ?
    K1 O3 K1 4_575 3_664 132.42(18) ?
    K1 O3 H31 . . 149(6) ?
    K1 O3 H31 4_575 . 84(6) ?
    K1 O3 H31 3_664 . 82(6) ?
    K1 O3 H32 . . 110(6) ?
    K1 O3 H32 4_575 . 102(6) ?
    K1 O3 H32 3_664 . 125(6) ?
    H31 O3 H32 . . 98(9) ?
    S1 N1 Br1 . . 109.5(3) ?
    S1 N1 K1 . . 83.6(2) ?
    Br1 N1 K1 . . 75.12(18) ?
    C6 C1 C2 . . 121.5(6) ?
    C6 C1 S1 . . 120.7(5) ?
    C2 C1 S1 . . 117.8(5) ?
    C1 C2 C3 . . 118.9(6) ?
    C1 C2 H2 . . 120.6 ?
    C3 C2 H2 . . 120.6 ?
    C2 C3 C4 . . 118.7(7) ?
    C2 C3 H3 . . 120.7 ?
    C4 C3 H3 . . 120.7 ?
    C5 C4 C3 . . 122.0(7) ?
    C5 C4 Cl1 . . 119.6(6) ?
    C3 C4 Cl1 . . 118.4(6) ?
    C4 C5 C6 . . 118.8(7) ?
    C4 C5 H5 . . 120.6 ?
    C6 C5 H5 . . 120.6 ?
    C1 C6 C5 . . 120.1(7) ?
    C1 C6 H6 . . 120.0 ?
    C5 C6 H6 . . 120.0 ?
loop_
    _geom_torsion_atom_site_label_1
    _geom_torsion_atom_site_label_2
    _geom_torsion_atom_site_label_3
    _geom_torsion_atom_site_label_4
    _geom_torsion_site_symmetry_1
    _geom_torsion_site_symmetry_2
    _geom_torsion_site_symmetry_3
    _geom_torsion_site_symmetry_4
    _geom_torsion
    _geom_torsion_publ_flag
    N1 Br1 K1 O1 . . . 4_575 -137.2(2) ?
    N1 Br1 K1 O2 . . . 3_665 39.8(2) ?
    N1 Br1 K1 O3 . . . . 141.5(3) ?
    N1 Br1 K1 O3 . . . 4_576 -47.2(2) ?
    N1 Br1 K1 O2 . . . 1_554 136.1(2) ?
    N1 Br1 K1 O1 . . . . -55.1(2) ?
    N1 Br1 K1 O3 . . . 3_664 66.8(2) ?
    O2 S1 O1 K1 . . . 4_576 -27.2(5) ?
    N1 S1 O1 K1 . . . 4_576 -148.9(3) ?
    C1 S1 O1 K1 . . . 4_576 91.5(4) ?
    O2 S1 O1 K1 . . . . 101.4(3) ?
    N1 S1 O1 K1 . . . . -20.3(4) ?
    C1 S1 O1 K1 . . . . -139.9(3) ?
    O1 K1 O1 S1 4_575 . . . 148.80(19) ?
    O2 K1 O1 S1 3_665 . . . -61.4(3) ?
    O3 K1 O1 S1 . . . . -150.6(3) ?
    O3 K1 O1 S1 4_576 . . . -126.4(3) ?
    O2 K1 O1 S1 1_554 . . . 64.8(4) ?
    O3 K1 O1 S1 3_664 . . . -0.1(3) ?
    N1 K1 O1 S1 . . . . 11.4(2) ?
    Br1 K1 O1 S1 . . . . 47.7(2) ?
    O1 K1 O1 K1 4_575 . . 4_576 -68.3(3) ?
    O2 K1 O1 K1 3_665 . . 4_576 81.47(19) ?
    O3 K1 O1 K1 . . . 4_576 -7.7(4) ?
    O3 K1 O1 K1 4_576 . . 4_576 16.46(16) ?
    O2 K1 O1 K1 1_554 . . 4_576 -152.3(2) ?
    O3 K1 O1 K1 3_664 . . 4_576 142.81(15) ?
    N1 K1 O1 K1 . . . 4_576 154.3(3) ?
    Br1 K1 O1 K1 . . . 4_576 -169.3(2) ?
    O1 S1 O2 K1 . . . 3_665 -88.7(6) ?
    N1 S1 O2 K1 . . . 3_665 38.3(6) ?
    C1 S1 O2 K1 . . . 3_665 154.2(5) ?
    O1 S1 O2 K1 . . . 1_556 66.9(5) ?
    N1 S1 O2 K1 . . . 1_556 -166.1(4) ?
    C1 S1 O2 K1 . . . 1_556 -50.2(5) ?
    O1 K1 O3 K1 4_575 . . 4_575 -16.53(16) ?
    O2 K1 O3 K1 3_665 . . 4_575 -176.5(2) ?
    O3 K1 O3 K1 4_576 . . 4_575 -103.2(2) ?
    O2 K1 O3 K1 1_554 . . 4_575 76.40(17) ?
    O1 K1 O3 K1 . . . 4_575 -79.2(3) ?
    O3 K1 O3 K1 3_664 . . 4_575 131.51(17) ?
    N1 K1 O3 K1 . . . 4_575 141.2(4) ?
    Br1 K1 O3 K1 . . . 4_575 70.6(3) ?
    O1 K1 O3 K1 4_575 . . 3_664 -148.04(15) ?
    O2 K1 O3 K1 3_665 . . 3_664 52.01(12) ?
    O3 K1 O3 K1 4_576 . . 3_664 125.32(11) ?
    O2 K1 O3 K1 1_554 . . 3_664 -55.11(13) ?
    O1 K1 O3 K1 . . . 3_664 149.3(3) ?
    O3 K1 O3 K1 3_664 . . 3_664 0.0 ?
    N1 K1 O3 K1 . . . 3_664 9.7(4) ?
    Br1 K1 O3 K1 . . . 3_664 -60.9(2) ?
    O2 S1 N1 Br1 . . . . 177.0(3) ?
    O1 S1 N1 Br1 . . . . -56.3(4) ?
    C1 S1 N1 Br1 . . . . 61.5(4) ?
    O2 S1 N1 K1 . . . . -111.3(2) ?
    O1 S1 N1 K1 . . . . 15.5(3) ?
    C1 S1 N1 K1 . . . . 133.2(2) ?
    K1 Br1 N1 S1 . . . . 77.5(3) ?
    O1 K1 N1 S1 4_575 . . . -61.2(3) ?
    O2 K1 N1 S1 3_665 . . . 103.5(2) ?
    O3 K1 N1 S1 . . . . 144.3(4) ?
    O3 K1 N1 S1 4_576 . . . 34.2(2) ?
    O2 K1 N1 S1 1_554 . . . -157.0(2) ?
    O1 K1 N1 S1 . . . . -9.74(19) ?
    O3 K1 N1 S1 3_664 . . . 155.9(3) ?
    Br1 K1 N1 S1 . . . . -112.2(3) ?
    O1 K1 N1 Br1 4_575 . . . 51.0(2) ?
    O2 K1 N1 Br1 3_665 . . . -144.32(18) ?
    O3 K1 N1 Br1 . . . . -103.5(4) ?
    O3 K1 N1 Br1 4_576 . . . 146.39(17) ?
    O2 K1 N1 Br1 1_554 . . . -44.9(2) ?
    O1 K1 N1 Br1 . . . . 102.4(2) ?
    O3 K1 N1 Br1 3_664 . . . -91.9(2) ?
    O2 S1 C1 C6 . . . . 112.9(6) ?
    O1 S1 C1 C6 . . . . -10.0(6) ?
    N1 S1 C1 C6 . . . . -133.7(6) ?
    O2 S1 C1 C2 . . . . -68.3(6) ?
    O1 S1 C1 C2 . . . . 168.8(5) ?
    N1 S1 C1 C2 . . . . 45.1(6) ?
    C6 C1 C2 C3 . . . . -0.4(10) ?
    S1 C1 C2 C3 . . . . -179.2(5) ?
    C1 C2 C3 C4 . . . . 1.2(11) ?
    C2 C3 C4 C5 . . . . -1.6(11) ?
    C2 C3 C4 Cl1 . . . . 176.9(6) ?
    C3 C4 C5 C6 . . . . 1.1(11) ?
    Cl1 C4 C5 C6 . . . . -177.4(6) ?
    C2 C1 C6 C5 . . . . -0.1(10) ?
    S1 C1 C6 C5 . . . . 178.6(5) ?
    C4 C5 C6 C1 . . . . -0.2(11) ?
loop_
    _geom_hbond_atom_site_label_D
    _geom_hbond_atom_site_label_H
    _geom_hbond_atom_site_label_A
    _geom_hbond_site_symmetry_A
    _geom_hbond_distance_DH
    _geom_hbond_distance_HA
    _geom_hbond_distance_DA
    _geom_hbond_angle_DHA
    O3 H31 N1 3_664 0.82(2) 2.25(5) 3.005(8) 152(8)
    O3 H32 N1 2_654 0.82(2) 2.16(3) 2.967(8) 166(9)
data_global
_journal_date_recd_electronic     2011-06-02
_journal_date_accepted     2011-06-16
_journal_name_full     'Acta Crystallographica, Section E'
_journal_year     2011
_journal_volume     67
_journal_issue      7
_journal_page_first     m962
_journal_page_last     m962
_journal_paper_category     QM
_journal_coeditor_code     DS2118
_publ_contact_author_name     'Prof. B. Thimme Gowda'
_publ_contact_author_address
;
  Department of Chemistry
  Mangalore University
  Mangalagangotri-574 199
  Mangalore, INDIA
;
_publ_contact_author_email     gowdabt@yahoo.com
_publ_contact_author_fax     '91 824 2287367'
_publ_contact_author_phone     '91 824 2287262'
_publ_section_title
;
Potassium <i>N</i>-bromo-4-chlorobenzenesulfonamidate monohydrate
;
loop_
    _publ_author_name
    _publ_author_address
    'B. Thimme Gowda'
; Department of Chemistry
  Mangalore University
  Mangalagangotri 574 199
  Mangalore, India
;
    'Sabine Foro'
; Institute of Materials Science
  Darmstadt University of Technology
  Petersenstrasse 23
  D-64287 Darmstadt, Germany
;
    'K. Shakuntala'
; Department of Chemistry
  Mangalore University
  Mangalagangotri 574 199
  Mangalore, India
;
