# Supplementary material for: Potassium N-bromo-4-chloro­benzene­sulfonamidate monohydrate
Source: Acta Crystallogr Sect E Struct Rep Online. 2011 Jun 22;67(Pt 7):m962. doi: 10.1107/S1600536811023610 (PMC3152022; doi:10.1107/S1600536811023610)
Supplement: Supplementary file 2 [file e-67-0m962-Isup2.hkl]

# 
# h,k,l, Fc-squared, Fo-squared, sigma(Fo-squared) and status flag 
# 
data_I
_shelx_title ' KC6 P21/C' 
_shelx_refln_list_code          4 
_shelx_F_calc_maximum      279.73 
_exptl_crystal_F_000       640.00 
_reflns_d_resolution_high  0.8005 
 
loop_ 
 _symmetry_equiv_pos_as_xyz 
 'x, y, z' 
 '-x, y+1/2, -z+1/2' 
 '-x, -y, -z' 
 'x, -y-1/2, z-1/2' 
 
_cell_length_a    15.5960 
_cell_length_b    10.1880 
_cell_length_c     6.7649 
_cell_angle_alpha  90.000 
_cell_angle_beta   99.947 
_cell_angle_gamma  90.000 
 
_shelx_F_squared_multiplier     1.000 
 
loop_ 
 _refln_index_h 
 _refln_index_k 
 _refln_index_l 
 _refln_F_squared_calc 
 _refln_F_squared_meas 
 _refln_F_squared_sigma 
 _refln_observed_status 
   3   0   0     5075.56     5100.98      7.38 o 
   4   0   0     4013.11     3938.19    250.18 o 
   5   0   0     1683.63     2003.37     17.78 o 
   6   0   0    10798.13    11480.85    225.06 o 
   7   0   0       66.68       96.09      6.26 o 
   8   0   0     1215.18     1579.24     13.00 o 
   9   0   0     6292.16     7977.57    248.82 o 
  10   0   0    17823.15    23154.42     39.81 o 
  11   0   0     1784.33     2605.17     14.52 o 
  12   0   0     2983.40     3561.48     16.86 o 
  13   0   0     7157.74     9076.58     27.33 o 
  14   0   0     2698.91     3452.48     18.99 o 
  15   0   0      255.30      294.74     13.02 o 
  16   0   0      383.53      558.63     14.56 o 
  17   0   0     2036.29     2628.58     23.21 o 
  18   0   0      293.08      357.02     17.06 o 
  19   0   0     1218.74     1546.37     21.18 o 
   3   1   0     3772.57     3510.53    133.50 o 
   4   1   0     1042.74     1197.08      9.70 o 
   5   1   0     4172.93     4112.28      9.37 o 
   6   1   0       22.81       66.69      8.50 o 
   7   1   0       60.65       70.56      5.76 o 
   8   1   0     2604.52     2835.48     17.13 o 
   9   1   0     2341.32     2648.76     37.93 o 
  10   1   0        6.79       36.86      7.37 o 
  11   1   0       55.98       87.62      5.54 o 
  12   1   0        0.77       15.14      6.42 o 
  13   1   0     2041.00     2853.93    119.40 o 
  14   1   0       61.03      102.09      7.56 o 
  15   1   0      130.66      164.34     17.50 o 
  16   1   0      215.87      302.75      9.98 o 
  17   1   0       30.08       50.96     10.57 o 
  18   1   0       69.78       93.12     11.07 o 
  19   1   0      330.24      418.24     13.89 o 
   0   2   0    34872.14    40202.29    127.24 o 
   1   2   0        6.16       53.08     10.39 o 
   2   2   0    11399.32    12315.32    141.77 o 
   3   2   0     6689.29     7281.89     56.79 o 
   4   2   0     2476.62     2473.59     40.86 o 
   5   2   0        1.84       11.57      1.71 o 
   6   2   0     2304.50     2421.71     53.16 o 
   7   2   0      212.72      205.93      4.13 o 
   8   2   0     3683.95     3782.14     25.17 o 
   9   2   0       37.63       54.78      3.48 o 
  10   2   0     3136.73     3595.86    134.26 o 
  11   2   0       53.93       54.16      5.39 o 
  12   2   0     4886.14     6114.81    538.88 o 
  13   2   0     1999.01     2409.39     82.66 o 
  14   2   0     1658.65     2206.27     30.38 o 
  15   2   0      999.92     1153.41     26.58 o 
  16   2   0       20.40       47.48     16.72 o 
  17   2   0      101.31      116.16     20.19 o 
  18   2   0      234.18      298.67      9.86 o 
   1   3   0     7714.10     8404.05     52.07 o 
   2   3   0     7034.44     7070.67    116.00 o 
   3   3   0    16616.03    17228.33    434.99 o 
   4   3   0     5031.06     5184.60     53.09 o 
   5   3   0     3164.86     3174.00     15.16 o 
   6   3   0     1309.74     1357.94      8.27 o 
   7   3   0     4448.63     4465.12     55.16 o 
   8   3   0     4349.78     4479.89     37.66 o 
   9   3   0     7393.60     7617.17    151.65 o 
  10   3   0      129.58      106.42      8.00 o 
  11   3   0      385.59      428.88     18.17 o 
  12   3   0      551.36      615.68     26.18 o 
  13   3   0     5082.26     5767.88    217.83 o 
  14   3   0     1230.62     1439.17     28.49 o 
  15   3   0      916.27     1174.93     23.08 o 
  16   3   0      233.85      310.11     19.93 o 
  17   3   0      997.63     1177.21     33.03 o 
  18   3   0      760.67      963.79     24.04 o 
   0   4   0     1774.07     1936.43     15.32 o 
   1   4   0       22.71       73.07      4.46 o 
   2   4   0     3181.21     3436.51     23.47 o 
   3   4   0        8.71       26.73      3.93 o 
   4   4   0     1177.04     1382.08     31.21 o 
   5   4   0      309.56      360.59      5.89 o 
   6   4   0       45.34       64.49      2.57 o 
   7   4   0      704.66      871.71     12.51 o 
   8   4   0     1054.63     1157.27     22.18 o 
   9   4   0      321.41      360.15     13.10 o 
  10   4   0      746.78      779.98     58.56 o 
  11   4   0      407.25      322.72     30.73 o 
  12   4   0      457.45      425.37     26.05 o 
  13   4   0        7.24       11.35      7.40 o 
  14   4   0      116.53       92.68      7.40 o 
  15   4   0     1394.97     1699.00     23.41 o 
  16   4   0      322.98      415.34     11.06 o 
  17   4   0     1029.63     1137.90     41.95 o 
  18   4   0       16.26       11.56     12.58 o 
   1   5   0     7353.55     7925.94     51.51 o 
   2   5   0       24.16       49.30      4.79 o 
   3   5   0     1870.86     1815.49     54.72 o 
   4   5   0     1328.67     1682.02     72.00 o 
   5   5   0     7837.89     8199.02    129.05 o 
   6   5   0      841.03      884.30     48.88 o 
   7   5   0     3058.54     3096.37     21.26 o 
   8   5   0      781.00      802.85     11.25 o 
   9   5   0     1857.47     1693.48    108.38 o 
  10   5   0      600.65      631.88     19.62 o 
  11   5   0      392.20      422.73     11.23 o 
  12   5   0     1862.02     1945.22    114.20 o 
  13   5   0       84.65      113.80      6.00 o 
  14   5   0       18.36       57.70     13.55 o 
  15   5   0     2828.19     3383.55     79.97 o 
  16   5   0      240.66      283.22      9.49 o 
  17   5   0     1326.57     1438.80     16.53 o 
   0   6   0     3497.06     2706.40    438.00 o 
   1   6   0      754.19      681.39     62.45 o 
   2   6   0     1033.73     1059.55     15.63 o 
   3   6   0      232.48      298.61     10.54 o 
   4   6   0     6219.10     6831.05     10.88 o 
   5   6   0      177.75      243.41     14.27 o 
   6   6   0     1833.76     1853.25    139.39 o 
   7   6   0      264.89      315.07      9.88 o 
   8   6   0      596.49      688.77     67.50 o 
   9   6   0       69.76       88.12      3.79 o 
  10   6   0     2208.17     2318.86      9.72 o 
  11   6   0       15.98       13.51      4.69 o 
  12   6   0      827.30      955.03     32.54 o 
  13   6   0      161.18      205.03      7.56 o 
  14   6   0      649.64      762.31     28.53 o 
  15   6   0        3.06       25.47      8.68 o 
  16   6   0      227.45      292.27     13.80 o 
   1   7   0       24.92       39.31      4.31 o 
   2   7   0      167.91      154.35     11.90 o 
   3   7   0       58.81       47.63      3.71 o 
   4   7   0     2852.66     3077.54    153.62 o 
   5   7   0     5108.44     5278.78    184.00 o 
   6   7   0     2525.20     2713.23     14.86 o 
   7   7   0     1261.86     1366.10     12.78 o 
   8   7   0      427.47      507.95     11.44 o 
   9   7   0      157.71      235.21     11.00 o 
  10   7   0      353.85      370.65     10.89 o 
  11   7   0      234.03      258.32     10.96 o 
  12   7   0        9.38       29.76     11.26 o 
  13   7   0      318.60      347.39     12.63 o 
  14   7   0      482.44      575.87     14.23 o 
  15   7   0     1247.97     1494.57     19.31 o 
  16   7   0       45.01       81.16     14.46 o 
   0   8   0     3664.52     3771.23     15.13 o 
   1   8   0      529.94      563.51      5.66 o 
   2   8   0     7016.17     7313.74    140.58 o 
   3   8   0       71.95       77.97      4.55 o 
   4   8   0     1966.52     1946.34     24.12 o 
   5   8   0      400.74      450.43      8.83 o 
   6   8   0      602.86      633.56     10.95 o 
   7   8   0      487.60      550.81     10.29 o 
   8   8   0     2779.06     2959.28     17.40 o 
   9   8   0       92.57      106.34     10.01 o 
  10   8   0      913.90      978.20     14.33 o 
  11   8   0       94.52      102.27     11.17 o 
  12   8   0      964.75      862.10     13.75 o 
  13   8   0      523.78      523.30     13.13 o 
  14   8   0      844.34      851.66     16.22 o 
   1   9   0     1067.74     1212.00     45.67 o 
   2   9   0     1899.89     1969.63     15.66 o 
   3   9   0        2.75        2.80      4.87 o 
   4   9   0       54.09       58.49      8.51 o 
   5   9   0       97.73      113.11      9.07 o 
   6   9   0        0.40        0.13      9.30 o 
   7   9   0      264.39      249.19     11.17 o 
   8   9   0       57.72      106.29     11.57 o 
   9   9   0      709.12      846.13     14.81 o 
  10   9   0       96.85      106.71     11.07 o 
  11   9   0     1099.85     1183.38     17.18 o 
  12   9   0      458.91      428.96     15.01 o 
  13   9   0       50.62       25.55     13.90 o 
   0  10   0      811.25      829.32     11.01 o 
   1  10   0        1.65        4.69      5.74 o 
   2  10   0     2545.50     2735.02     64.77 o 
   3  10   0      123.84      121.26      9.98 o 
   4  10   0      304.36      310.05     10.70 o 
   5  10   0       56.83       60.64     10.07 o 
   6  10   0       58.48       59.18     10.04 o 
   7  10   0      327.88      331.30     12.19 o 
   8  10   0      863.80      944.30     14.55 o 
   9  10   0        1.69       16.30     11.43 o 
  10  10   0      480.42      502.65     14.09 o 
  11  10   0       61.94       95.28     13.89 o 
   1  11   0      977.98     1105.38      8.80 o 
   2  11   0      204.91      238.40     11.40 o 
   3  11   0      206.50      256.92     11.60 o 
   4  11   0       14.49       22.35     11.74 o 
   5  11   0      552.66      619.84     13.88 o 
   6  11   0      212.73      222.99     11.78 o 
   7  11   0      150.42      186.49     11.85 o 
   8  11   0       16.75        9.42     11.34 o 
   9  11   0      188.03      173.12     12.94 o 
   0  12   0      408.91      433.87     11.81 o 
   1  12   0      212.64      201.39     11.51 o 
   2  12   0        5.74       -3.22     11.83 o 
   3  12   0        8.61        7.74     11.47 o 
   4  12   0        1.37        5.32     12.85 o 
   5  12   0        8.17       11.32     13.45 o 
 -19   1   1       10.08       31.06     11.59 o 
 -18   1   1     2557.38     3216.40     39.91 o 
 -17   1   1       15.37       48.11     10.68 o 
 -16   1   1     3947.50     5261.16     41.78 o 
 -15   1   1     3285.76     3744.28     15.30 o 
 -14   1   1       24.02       88.27     43.91 o 
 -13   1   1     1890.14     2306.18     79.17 o 
 -12   1   1     2444.94     2873.18    277.81 o 
 -11   1   1     1238.62     1129.22     61.52 o 
 -10   1   1      109.79      823.60      5.80 o 
  -9   1   1     5869.42     5345.15     96.69 o 
  -8   1   1     4430.03     4384.15     73.29 o 
  -7   1   1     7637.96     7788.69     55.72 o 
  -6   1   1    16693.68    16572.47    429.61 o 
  -5   1   1    23246.06    22889.78    838.12 o 
  -4   1   1    13855.67    13304.89     87.23 o 
  -3   1   1    20991.48    21030.33    597.58 o 
  -2   1   1       21.43       33.84      3.54 o 
  -1   1   1     2567.12     2667.21     15.58 o 
   0   1   1      687.09      898.16     26.00 o 
   1   1   1     1708.25     1682.27     24.76 o 
   2   1   1     6356.59     6484.20     45.79 o 
   3   1   1      235.25      296.20      9.52 o 
   4   1   1     5350.26     5103.42     17.53 o 
   5   1   1    17726.54    17000.96    117.42 o 
   6   1   1     4590.73     4846.08    120.47 o 
   7   1   1     8152.81     8096.58     14.54 o 
   8   1   1     1906.50     2007.47    153.87 o 
   9   1   1    16424.23    17831.40    594.61 o 
  10   1   1      306.97      341.09     30.56 o 
  11   1   1     4694.72     4762.44    181.26 o 
  12   1   1     3637.28     3919.13    227.99 o 
  13   1   1      316.23      319.51     21.89 o 
  14   1   1      944.07     1207.73    180.81 o 
  15   1   1      378.53      578.28     41.70 o 
  16   1   1      412.12      495.67      9.85 o 
  17   1   1     3342.56     4180.52     63.85 o 
  18   1   1      554.57      614.15     25.88 o 
 -19   2   1      250.71      354.61     33.42 o 
 -18   2   1     2026.49     2580.85     16.94 o 
 -17   2   1      475.61      596.71     11.07 o 
 -16   2   1      160.42      166.56     23.22 o 
 -15   2   1      138.61      287.69     21.69 o 
 -14   2   1      886.39      900.52     33.32 o 
 -13   2   1     3149.34     2889.94     12.41 o 
 -12   2   1     1071.24      793.35     28.08 o 
 -11   2   1       14.56      107.97      6.06 o 
 -10   2   1      620.44      597.12     37.50 o 
  -9   2   1     6029.95     5786.85     17.22 o 
  -8   2   1     6004.36     6103.38     76.10 o 
  -7   2   1      561.90      522.21      3.02 o 
  -6   2   1     4818.99     4555.46     49.24 o 
  -5   2   1       29.83       78.32      5.93 o 
  -4   2   1     2021.84     2003.82     11.06 o 
  -3   2   1    15406.64    14780.31    160.74 o 
  -2   2   1     4085.25     4089.60     61.87 o 
  -1   2   1      196.55      212.52      1.81 o 
   0   2   1    16474.90    16597.36   1127.55 o 
   1   2   1    19294.91    18763.28   1225.85 o 
   2   2   1     2032.54     1892.38      6.58 o 
   3   2   1      353.33      392.13      5.21 o 
   4   2   1    18777.17    17174.75     25.86 o 
   5   2   1      361.00      380.54     36.42 o 
   6   2   1       66.05       81.16      2.74 o 
   7   2   1     1858.21     1812.71     77.46 o 
   8   2   1     3710.72     4079.22    253.08 o 
   9   2   1      240.92      293.60     28.72 o 
  10   2   1     3276.87     3616.82    325.59 o 
  11   2   1       96.51      137.10     38.90 o 
  12   2   1     1506.11     1790.08    227.47 o 
  13   2   1       20.67       54.56      7.77 o 
  14   2   1     4805.05     5194.12    476.62 o 
  15   2   1      342.13      407.78     75.58 o 
  16   2   1       66.43      102.78      9.79 o 
  17   2   1       88.79      187.31     12.23 o 
  18   2   1      825.51      916.29     55.86 o 
 -18   3   1     1430.37     1691.65    187.01 o 
 -17   3   1      524.37      577.91     11.44 o 
 -16   3   1      107.37      151.43      8.44 o 
 -15   3   1      120.31      134.60     24.94 o 
 -14   3   1      569.48      439.90     12.07 o 
 -13   3   1      381.02      344.43     54.97 o 
 -12   3   1      247.43      238.36      6.64 o 
 -11   3   1       17.14       79.01      5.03 o 
 -10   3   1       77.60      164.75     13.19 o 
  -9   3   1      469.08      456.59     16.44 o 
  -8   3   1     2471.16     2347.07     26.17 o 
  -7   3   1     3341.64     3207.28     16.10 o 
  -6   3   1      152.06      126.69      4.82 o 
  -5   3   1       26.92       35.25      3.97 o 
  -4   3   1     1746.26     1491.63     71.80 o 
  -3   3   1     9546.12     8798.21     70.01 o 
  -2   3   1      278.49      321.12      4.63 o 
  -1   3   1     1329.75     1261.36     23.68 o 
   0   3   1      468.65      485.51     15.86 o 
   1   3   1     2360.04     2412.06     23.84 o 
   2   3   1     9642.30     9191.10    127.30 o 
   3   3   1     7905.25     7433.87     23.79 o 
   4   3   1      606.50      666.60      9.17 o 
   5   3   1       32.17       40.46      2.73 o 
   6   3   1       69.11      150.33      3.91 o 
   7   3   1      707.98      704.33     24.92 o 
   8   3   1     1280.91     1199.31     18.26 o 
   9   3   1     3343.30     3522.31    261.62 o 
  10   3   1     2138.91     2160.80    165.74 o 
  11   3   1       98.98       99.68     16.14 o 
  12   3   1        4.70       29.64     15.86 o 
  13   3   1      163.96      262.26      7.12 o 
  14   3   1       18.24       51.28      7.83 o 
  15   3   1      159.06      226.75     11.33 o 
  16   3   1      142.64      167.03     25.28 o 
  17   3   1      224.50      338.53     54.91 o 
  18   3   1       55.78       89.71     11.52 o 
 -18   4   1     1075.38     1245.80    147.91 o 
 -17   4   1      325.93      318.70     69.44 o 
 -16   4   1       42.44       54.75      9.15 o 
 -15   4   1      191.74      306.04     28.24 o 
 -14   4   1      458.28      413.85     42.07 o 
 -13   4   1     3161.90     3042.40    103.62 o 
 -12   4   1     4192.65     3849.70    121.45 o 
 -11   4   1     1720.09     1884.87     31.82 o 
 -10   4   1     6088.66     5889.48    127.04 o 
  -9   4   1     4951.48     5201.51    113.48 o 
  -8   4   1     4087.07     3648.43    202.13 o 
  -7   4   1      684.31      685.27     28.81 o 
  -6   4   1     3362.55     3321.44     33.65 o 
  -5   4   1     1736.84     2038.54     98.96 o 
  -4   4   1     3007.12     2699.55     85.66 o 
  -3   4   1    18928.07    19005.03    295.65 o 
  -2   4   1     4841.83     4600.60     43.14 o 
  -1   4   1      447.25      426.39     13.16 o 
   0   4   1     8704.65     8646.35     30.02 o 
   1   4   1     2011.87     1775.77     35.26 o 
   2   4   1     6918.19     6615.81    138.17 o 
   3   4   1      474.92      595.80     16.19 o 
   4   4   1    16711.03    16626.52    108.08 o 
   5   4   1      304.88      330.83     33.71 o 
   6   4   1     2955.95     2891.32     42.70 o 
   7   4   1     1338.68     1403.62     61.86 o 
   8   4   1     5545.88     5450.92     23.03 o 
   9   4   1       40.70      290.39     24.24 o 
  10   4   1     5213.12     5131.68    188.53 o 
  11   4   1     1231.26     1613.18     62.72 o 
  12   4   1     3762.83     3443.71    210.58 o 
  13   4   1      312.15      319.97      6.91 o 
  14   4   1     2861.30     3029.41    276.21 o 
  15   4   1       96.59      116.01      8.07 o 
  16   4   1      175.87      196.68     26.33 o 
  17   4   1      321.83      386.56     41.87 o 
 -17   5   1       59.37       64.58     13.83 o 
 -16   5   1      228.74      225.11     79.33 o 
 -15   5   1      221.67      235.46      7.91 o 
 -14   5   1       37.01       80.18      7.45 o 
 -13   5   1        8.77       50.05      5.31 o 
 -12   5   1     1361.07     1241.85     64.11 o 
 -11   5   1       57.68      113.58      9.49 o 
 -10   5   1      254.52      251.05      5.26 o 
  -9   5   1     2038.21     1997.97     19.28 o 
  -8   5   1      834.49      798.04      9.75 o 
  -7   5   1       27.26       40.94      4.18 o 
  -6   5   1        8.73       33.96      6.21 o 
  -5   5   1     2047.61     1896.86     25.51 o 
  -4   5   1        4.39        3.49      1.38 o 
  -3   5   1      116.54      126.67      3.61 o 
  -2   5   1      341.16      400.55     17.20 o 
  -1   5   1     2138.00     2334.55     14.12 o 
   0   5   1     2028.93     1873.46     21.79 o 
   1   5   1     4703.54     4747.38     43.33 o 
   2   5   1      265.17      267.61      4.15 o 
   3   5   1       69.52       95.65      2.91 o 
   4   5   1        1.70        5.62      2.79 o 
   5   5   1      659.59      632.84     14.41 o 
   6   5   1      327.62      317.57      2.94 o 
   7   5   1      272.34      313.26     15.04 o 
   8   5   1      943.06      915.76      9.06 o 
   9   5   1      286.64      256.61     29.04 o 
  10   5   1     1892.85     1747.92    163.34 o 
  11   5   1      138.03      191.17     41.77 o 
  12   5   1      737.27      766.90     11.90 o 
  13   5   1     1550.96     1596.66     59.77 o 
  14   5   1      128.03      113.95     15.41 o 
  15   5   1       53.40       73.38     21.71 o 
  16   5   1        0.79       12.14     12.26 o 
  17   5   1       92.55       77.34     10.15 o 
 -17   6   1       17.38       19.14     11.76 o 
 -16   6   1      158.59      116.54     11.51 o 
 -15   6   1      285.53      258.25      8.20 o 
 -14   6   1        3.64        2.38      6.62 o 
 -13   6   1      153.92      292.51     49.61 o 
 -12   6   1       10.10       44.66      9.64 o 
 -11   6   1     5179.14     4816.56     39.03 o 
 -10   6   1     6642.47     6169.74    128.35 o 
  -9   6   1       36.45       39.60      7.30 o 
  -8   6   1     1641.83     1593.94     11.87 o 
  -7   6   1      198.82      467.55      9.10 o 
  -6   6   1     1197.13     1116.91      7.95 o 
  -5   6   1     1092.54     1204.75     35.72 o 
  -4   6   1     2127.26     2003.54     51.70 o 
  -3   6   1       81.61       61.19      2.84 o 
  -2   6   1      122.56      111.97      2.63 o 
  -1   6   1    13234.96    13487.51     61.44 o 
   0   6   1     6739.10     6901.02     27.67 o 
   1   6   1      134.61      135.65      2.73 o 
   2   6   1     6273.53     6322.19      9.45 o 
   3   6   1        3.67        8.13      3.11 o 
   4   6   1      933.62      945.78     14.53 o 
   5   6   1      376.04      404.27     14.99 o 
   6   6   1     6040.89     5571.37    203.43 o 
   7   6   1      702.00      857.13      9.76 o 
   8   6   1      163.28      163.56      7.82 o 
   9   6   1     1579.99     1747.47     13.00 o 
  10   6   1     1476.96     1921.73     14.60 o 
  11   6   1      965.51     1002.52     12.95 o 
  12   6   1     3372.86     3475.88     19.54 o 
  13   6   1       12.44       62.50     38.18 o 
  14   6   1      383.12      400.12     37.15 o 
  15   6   1       11.04       40.54      8.85 o 
  16   6   1     1270.59     1379.51     84.34 o 
 -16   7   1      274.91      259.16     14.16 o 
 -15   7   1      140.87      111.32     12.79 o 
 -14   7   1      796.40      735.86      8.97 o 
 -13   7   1     1149.84     1011.59      9.08 o 
 -12   7   1      245.23      253.72     11.16 o 
 -11   7   1      158.54      144.36     10.19 o 
 -10   7   1      422.79      559.57     11.11 o 
  -9   7   1      477.21      473.64     10.37 o 
  -8   7   1     2692.84     2631.10     15.35 o 
  -7   7   1     1346.32     1368.97     40.49 o 
  -6   7   1      291.58      457.79     63.09 o 
  -5   7   1     1773.95     1630.42     37.27 o 
  -4   7   1      994.14     1022.86     54.10 o 
  -3   7   1     1310.31     1246.64     35.09 o 
  -2   7   1     1201.18     1130.31     36.21 o 
  -1   7   1     2159.56     2034.08    112.79 o 
   0   7   1      129.77      184.01      5.00 o 
   1   7   1     1852.73     1836.76      9.26 o 
   2   7   1       16.56       23.68      4.03 o 
   3   7   1     2450.31     2541.28     69.54 o 
   4   7   1       25.17       45.35      9.80 o 
   5   7   1     2083.59     1975.22     50.05 o 
   6   7   1      229.41      237.50     41.41 o 
   7   7   1     1591.86     1622.51     13.60 o 
   8   7   1        0.92       15.17      8.53 o 
   9   7   1     3422.81     3187.22     18.38 o 
  10   7   1        2.46        1.20     10.63 o 
  11   7   1      960.09     1032.12     14.51 o 
  12   7   1        6.24       58.67     11.44 o 
  13   7   1     1570.02     1727.21     17.47 o 
  14   7   1       45.10       63.38     14.14 o 
  15   7   1      453.36      497.16     16.67 o 
 -15   8   1       49.25       -1.20     14.19 o 
 -14   8   1      516.65      435.50     14.23 o 
 -12   8   1        4.26        2.19     11.88 o 
 -11   8   1      629.93      586.24     11.69 o 
 -10   8   1      149.08      132.41     10.92 o 
  -9   8   1       66.68       74.68     10.19 o 
  -8   8   1      508.80      503.11     11.40 o 
  -7   8   1      135.64      118.34      8.62 o 
  -6   8   1      196.43      204.51      9.32 o 
  -5   8   1      830.61      746.51     10.11 o 
  -4   8   1      477.66      489.89     10.11 o 
  -3   8   1       29.71       52.36      7.29 o 
  -2   8   1      420.15      417.13      5.38 o 
  -1   8   1     2672.64     2451.63     91.55 o 
   0   8   1      140.04      195.81     16.31 o 
   1   8   1      175.65      154.93      4.88 o 
   2   8   1     2136.61     2103.39      8.59 o 
   3   8   1        4.13       28.69      9.56 o 
   4   8   1      159.91      171.55      6.64 o 
   5   8   1      593.07      651.45     25.72 o 
   6   8   1       97.02       86.60      8.64 o 
   7   8   1       84.57       85.65      8.97 o 
   8   8   1      745.21      721.76     12.89 o 
   9   8   1      193.92      219.01     10.66 o 
  10   8   1       49.50       69.11     12.35 o 
  11   8   1      660.05      634.15     15.39 o 
  12   8   1      711.18      737.00     16.19 o 
  13   8   1       24.91       66.30     13.39 o 
  14   8   1       74.51       78.96     14.83 o 
 -13   9   1      999.58      806.84     14.99 o 
 -12   9   1        6.48        0.33     11.67 o 
 -11   9   1      578.81      578.35     15.08 o 
 -10   9   1      316.82      373.81     13.39 o 
  -9   9   1       11.53       10.22      9.10 o 
  -8   9   1     1802.08     1716.89     15.08 o 
  -7   9   1     1330.21     1409.39     14.61 o 
  -6   9   1      405.39      421.41     10.49 o 
  -5   9   1       54.42       54.26      9.71 o 
  -4   9   1     1527.75     1622.36     13.95 o 
  -3   9   1     1824.71     1784.28     13.29 o 
  -2   9   1      441.50      485.66     15.18 o 
  -1   9   1     1344.05     1258.99     12.17 o 
   0   9   1      503.71      449.32     15.04 o 
   1   9   1       15.84       39.45     10.47 o 
   2   9   1      168.65      197.71      7.38 o 
   3   9   1     1542.64     1576.86     33.95 o 
   4   9   1       26.45       32.30      5.41 o 
   5   9   1      819.17      774.28     12.35 o 
   6   9   1      227.74      251.63     10.34 o 
   7   9   1     2812.30     2726.18     18.33 o 
   8   9   1       41.62      101.00     12.87 o 
   9   9   1     2561.01     2562.87     20.16 o 
  10   9   1      723.80      755.10     16.33 o 
  11   9   1      189.43      161.86     14.13 o 
  12   9   1      264.85      326.40     15.43 o 
 -12  10   1        2.38        4.41     13.12 o 
 -11  10   1      160.12      180.03     13.55 o 
 -10  10   1      212.35      212.49     12.43 o 
  -9  10   1       17.22       22.98     12.11 o 
  -8  10   1        3.63       -5.31     11.86 o 
  -7  10   1      478.15      581.65     12.82 o 
  -6  10   1      516.61      561.69     13.24 o 
  -5  10   1     1027.40     1041.84     13.09 o 
  -4  10   1     1863.40     1777.20     14.68 o 
  -3  10   1       50.55       64.97      9.55 o 
  -2  10   1      328.04      314.81     10.63 o 
  -1  10   1       98.56      141.01      6.38 o 
   0  10   1     1438.12     1367.53     65.24 o 
   1  10   1       56.03      123.90     49.96 o 
   2  10   1       75.87       72.28      6.05 o 
   3  10   1       88.99       85.56      6.14 o 
   4  10   1       17.66       44.42      9.09 o 
   5  10   1      671.00      741.81     13.35 o 
   6  10   1     1648.32     1663.94     15.61 o 
   7  10   1        0.31       11.92     10.41 o 
   8  10   1      247.36      239.94     12.53 o 
   9  10   1        7.30       12.57     13.70 o 
  10  10   1      406.66      390.12     13.72 o 
  11  10   1       81.13       58.97     13.78 o 
  -9  11   1       23.97       19.08     14.94 o 
  -8  11   1       39.05       38.55     13.88 o 
  -7  11   1       15.07       26.15     13.67 o 
  -6  11   1      484.76      446.56     12.63 o 
  -5  11   1      306.13      322.29     13.35 o 
  -4  11   1        5.36       -1.23     11.72 o 
  -3  11   1      226.34      216.34     11.81 o 
  -2  11   1        0.97       30.98     10.13 o 
  -1  11   1       43.54       35.41     10.46 o 
   0  11   1        3.38        1.68      8.86 o 
   1  11   1       11.43        2.09      6.49 o 
   2  11   1        2.47        3.83     10.33 o 
   3  11   1       59.43       56.99     10.27 o 
   4  11   1      303.08      327.39     12.72 o 
   5  11   1      234.38      225.25     10.90 o 
   6  11   1       39.41       40.40     11.37 o 
   7  11   1      538.56      513.05     14.00 o 
   8  11   1       22.91       41.15     12.07 o 
  -6  12   1      411.43      409.89     15.63 o 
  -5  12   1      373.89      407.40     13.60 o 
  -4  12   1      556.30      547.63     14.05 o 
  -3  12   1       81.64      118.02     12.15 o 
  -2  12   1      212.81      203.60     11.43 o 
  -1  12   1      169.40      196.20     12.57 o 
   0  12   1      236.45      216.50     10.86 o 
   1  12   1       14.54        5.96     10.70 o 
   2  12   1      502.18      467.70     12.05 o 
   3  12   1       47.29       49.58     10.95 o 
   4  12   1      407.57      399.49     13.42 o 
   5  12   1       90.56      106.66     12.94 o 
 -19   0   2      225.75      344.38     16.17 o 
 -18   0   2      895.31     1200.34     16.68 o 
 -17   0   2     2677.38     3027.42    282.77 o 
 -16   0   2      184.71      254.28    115.40 o 
 -15   0   2     1818.30     1996.06    426.33 o 
 -14   0   2     3430.33     3626.10    502.64 o 
 -13   0   2      824.03      445.33     12.60 o 
 -12   0   2     4345.89     3441.61     18.51 o 
 -11   0   2     3602.74     2909.28     16.28 o 
 -10   0   2      646.67      608.66    117.17 o 
  -9   0   2     9309.52     9783.23    889.02 o 
  -8   0   2     3527.18     3129.41     10.06 o 
  -7   0   2     7090.19     7073.88     34.27 o 
  -6   0   2     5764.19     5414.26     36.66 o 
  -5   0   2    20767.69    20117.53   1247.73 o 
  -4   0   2    32537.89    36928.07    823.31 o 
  -3   0   2      355.89      432.72     16.13 o 
  -2   0   2     1204.63     1155.60    118.64 o 
  -1   0   2     7928.38     8237.00     13.98 o 
   0   0   2    16835.66    15094.54   1175.98 o 
   1   0   2    78247.69    73018.52   9163.16 o 
   2   0   2      194.48      158.50     25.71 o 
   3   0   2     1826.14     2059.91     33.87 o 
   4   0   2     1172.38     1209.75     46.44 o 
   5   0   2    26757.79    28159.24    480.51 o 
   6   0   2    21835.79    24103.72    780.85 o 
   7   0   2      774.87      754.31      8.06 o 
   8   0   2     1672.65     1658.47     10.90 o 
   9   0   2       38.04       33.50      6.36 o 
  10   0   2      419.91      469.42      9.30 o 
  11   0   2     4866.06     4494.69     19.81 o 
  12   0   2     4211.39     3788.31     19.18 o 
  13   0   2       91.21      120.24     10.26 o 
  14   0   2     3394.45     3285.91     18.21 o 
  15   0   2     1765.30     1821.07     15.21 o 
  16   0   2     2688.73     2544.82     18.83 o 
  17   0   2      102.14      126.75     15.06 o 
 -19   1   2        0.05      117.39     50.38 o 
 -18   1   2      749.80      907.32    101.30 o 
 -17   1   2       27.27      137.70     13.20 o 
 -16   1   2        3.19       60.58     11.82 o 
 -15   1   2       19.87       75.27     11.52 o 
 -14   1   2      529.30      451.73     60.39 o 
 -13   1   2      326.08      240.82     38.47 o 
 -12   1   2     1350.79     1095.46     55.19 o 
 -11   1   2        2.41        3.78      4.97 o 
 -10   1   2       16.52       15.84      4.89 o 
  -9   1   2      107.81      107.65      7.97 o 
  -8   1   2     2925.12     2394.70    217.53 o 
  -7   1   2      102.10      101.51      2.77 o 
  -6   1   2      356.51      443.41     14.00 o 
  -5   1   2      753.08      709.81     43.14 o 
  -4   1   2     3064.36     3136.37     25.66 o 
  -3   1   2      100.08       87.15      1.15 o 
  -2   1   2     1466.63     1503.56     16.63 o 
  -1   1   2     3628.70     3712.06     24.22 o 
   0   1   2      253.46      269.92      1.78 o 
   1   1   2     2095.41     2159.95      6.80 o 
   2   1   2        8.22       28.82      3.82 o 
   3   1   2     1254.52     1280.30      9.13 o 
   4   1   2      916.16      896.66     11.85 o 
   5   1   2      751.92      720.55      3.01 o 
   6   1   2     1059.50     1085.03     16.06 o 
   7   1   2        4.71       16.33      2.97 o 
   8   1   2      772.61      719.22     10.02 o 
   9   1   2     5350.80     5258.61    138.42 o 
  10   1   2      374.97      344.14     13.44 o 
  11   1   2      136.82      120.39      6.39 o 
  12   1   2      298.69      246.95     15.69 o 
  13   1   2      138.44      132.59     22.51 o 
  14   1   2      287.96      280.91     16.87 o 
  15   1   2      164.85      158.40     10.33 o 
  16   1   2       32.54       55.83      8.44 o 
  17   1   2       49.36       47.83     13.65 o 
 -19   2   2      651.44      713.69     13.36 o 
 -18   2   2      579.29      692.76     32.34 o 
 -17   2   2      685.08      783.29     11.83 o 
 -16   2   2      136.49      173.56     11.85 o 
 -15   2   2       46.73       49.26     34.22 o 
 -14   2   2       44.78       30.44      8.31 o 
 -13   2   2     1852.39     1349.05     18.36 o 
 -12   2   2      132.85       84.98     46.61 o 
 -11   2   2     2523.60     1994.20     42.82 o 
 -10   2   2       33.44       32.28      4.48 o 
  -9   2   2     7679.97     6849.90     71.62 o 
  -8   2   2     1214.63     1138.26     13.33 o 
  -7   2   2     4165.93     4192.27     34.01 o 
  -6   2   2     9192.78     8813.39     31.76 o 
  -5   2   2       57.12       64.03      2.44 o 
  -4   2   2      114.05      103.45      2.09 o 
  -3   2   2     3592.62     3753.86     21.91 o 
  -2   2   2       27.95       30.21      1.44 o 
  -1   2   2     2861.72     2974.62     27.89 o 
   0   2   2     6005.89     6479.23     89.05 o 
   1   2   2    10714.58    10436.71     42.57 o 
   2   2   2     1770.07     1581.91      5.75 o 
   3   2   2     6090.92     5759.38     25.73 o 
   4   2   2     5689.81     5417.70     34.84 o 
   5   2   2     3056.60     3213.34     33.15 o 
   6   2   2     2799.28     2849.59     41.55 o 
   7   2   2      384.95      381.73     14.39 o 
   8   2   2     1764.73     1783.29     26.44 o 
   9   2   2       77.32      105.65     32.63 o 
  10   2   2       26.59       32.68      5.35 o 
  11   2   2     1911.55     1735.21    129.31 o 
  12   2   2      422.12      400.00     33.59 o 
  13   2   2     1071.32     1048.19     57.37 o 
  14   2   2     2459.05     2327.71    202.33 o 
  15   2   2       46.32       67.34      9.78 o 
  16   2   2      805.48      766.40     59.11 o 
  17   2   2        1.76       14.13     13.18 o 
 -18   3   2     2914.11     2913.43    335.23 o 
 -17   3   2        0.73        3.88     11.20 o 
 -16   3   2      617.89      464.75     67.69 o 
 -15   3   2        2.78       -3.62      9.09 o 
 -14   3   2     3736.64     3337.10    284.81 o 
 -13   3   2      497.38      454.26     19.02 o 
 -12   3   2     3399.00     2604.03      9.91 o 
 -11   3   2       70.60       89.48      4.51 o 
 -10   3   2      949.80      814.25     50.05 o 
  -9   3   2       45.09       50.55      3.54 o 
  -8   3   2    12122.52    12237.10     84.71 o 
  -7   3   2      132.74      130.11      6.99 o 
  -6   3   2      554.57      474.92     10.80 o 
  -5   3   2     2074.24     1956.21     23.70 o 
  -4   3   2    10227.70     9571.31     97.14 o 
  -3   3   2     1562.11     1603.06     16.57 o 
  -2   3   2     6095.68     5962.75     58.06 o 
  -1   3   2    26592.19    25320.97    473.61 o 
   0   3   2       29.09       27.64      2.50 o 
   1   3   2       71.68       72.04      4.58 o 
   2   3   2     6767.64     6333.02     34.87 o 
   3   3   2     1575.38     1450.13     33.69 o 
   4   3   2     1999.44     1893.07     24.84 o 
   5   3   2     2887.21     2767.28     42.67 o 
   6   3   2     2763.68     2515.21     16.24 o 
   7   3   2      473.12      492.29     19.90 o 
   8   3   2     3004.09     2941.35     10.19 o 
   9   3   2    15404.89    16265.01    388.54 o 
  10   3   2      205.23      223.84     33.48 o 
  11   3   2      394.36      382.93     14.95 o 
  12   3   2      548.18      587.62     65.55 o 
  13   3   2     2630.80     2841.06    270.76 o 
  14   3   2      435.50      463.50     79.74 o 
  15   3   2     1279.11     1268.18    154.97 o 
  16   3   2       27.14       49.49     16.00 o 
  17   3   2      316.03      346.44     15.03 o 
 -18   4   2       63.85       33.88     21.59 o 
 -17   4   2      523.14      458.93    111.36 o 
 -16   4   2      352.29      334.29     56.01 o 
 -15   4   2       55.77       53.01      7.61 o 
 -14   4   2     1223.96     1133.44     59.95 o 
 -13   4   2      173.10      108.28      6.00 o 
 -12   4   2      262.84      173.89     17.97 o 
 -11   4   2        0.28       27.21     19.58 o 
 -10   4   2      934.35      894.86     24.58 o 
  -9   4   2      466.39      432.44      7.30 o 
  -8   4   2      646.24      615.12      4.83 o 
  -7   4   2      472.67      434.94     10.72 o 
  -6   4   2     2163.50     1930.58     37.16 o 
  -5   4   2     3850.35     3629.28     22.21 o 
  -4   4   2     5836.79     5831.13     82.24 o 
  -3   4   2       57.90       69.95      5.11 o 
  -2   4   2       69.82       61.34      2.99 o 
  -1   4   2     2343.22     2393.62     43.20 o 
   0   4   2       40.89       33.36      5.17 o 
   1   4   2      456.07      451.53      4.33 o 
   2   4   2      146.17      136.57      5.88 o 
   3   4   2     2738.73     2367.94     47.93 o 
   4   4   2      181.70      157.83      3.18 o 
   5   4   2     1834.19     1791.53     15.52 o 
   6   4   2        9.49       21.14      4.87 o 
   7   4   2       53.10       92.16     20.30 o 
   8   4   2      127.30      142.79     33.41 o 
   9   4   2       25.17       60.24     19.75 o 
  10   4   2       47.92       55.29     12.89 o 
  11   4   2        3.61      112.60     66.36 o 
  12   4   2      431.68      437.33     60.30 o 
  13   4   2      955.72     1076.98    127.35 o 
  14   4   2      602.14      627.71    104.33 o 
  15   4   2      237.13      263.93     56.69 o 
  16   4   2       72.02       70.24     18.29 o 
 -17   5   2     1028.09      660.99     16.06 o 
 -16   5   2     2859.04     2181.08     17.51 o 
 -15   5   2      216.84      213.02     11.16 o 
 -14   5   2     3014.70     2547.98     16.06 o 
 -13   5   2      320.68      296.75     31.56 o 
 -12   5   2      673.27      609.53     53.74 o 
 -11   5   2        3.80       15.21      5.07 o 
 -10   5   2      190.41      203.97     62.92 o 
  -9   5   2      420.21      503.97     71.50 o 
  -8   5   2      106.69       96.00      5.92 o 
  -7   5   2      565.12      525.19      4.71 o 
  -6   5   2     6856.02     6138.31     32.74 o 
  -5   5   2     1015.82      888.71     21.01 o 
  -4   5   2     6643.85     5865.57     12.08 o 
  -3   5   2     7572.90     7510.17     84.09 o 
  -2   5   2      600.20      503.23      5.31 o 
  -1   5   2     3195.71     3297.16     34.72 o 
   0   5   2     2910.91     2626.26    124.48 o 
   1   5   2     3958.06     3783.19    140.16 o 
   2   5   2      764.03      771.47     79.06 o 
   3   5   2       76.95       58.52      3.49 o 
   4   5   2     2344.13     2219.61     69.17 o 
   5   5   2      444.59      429.85      7.19 o 
   6   5   2     3243.91     3106.88     14.67 o 
   7   5   2     4132.71     4284.27     17.72 o 
   8   5   2      437.55      383.43      8.89 o 
   9   5   2     2476.69     2515.65     15.73 o 
  10   5   2      729.47      677.83     11.21 o 
  11   5   2     3090.79     2756.91     16.93 o 
  12   5   2      196.69      217.09     11.83 o 
  13   5   2     1610.59     1577.67     16.49 o 
  14   5   2       13.18        3.74     11.76 o 
  15   5   2      485.77      385.63     13.70 o 
  16   5   2      700.79      610.62     15.88 o 
 -17   6   2     1102.63      810.03     15.31 o 
 -16   6   2       13.13       22.46     10.86 o 
 -15   6   2      105.54      117.01     11.73 o 
 -14   6   2      288.16      263.99     24.33 o 
 -13   6   2      824.89      747.01     19.87 o 
 -12   6   2        1.00        9.97      5.35 o 
 -11   6   2     1429.91     1193.56     59.06 o 
 -10   6   2      703.79      671.04     10.42 o 
  -9   6   2     1597.73     1377.38     11.62 o 
  -8   6   2       22.12        6.79      5.04 o 
  -7   6   2      515.94      470.94      6.26 o 
  -6   6   2       81.13       81.13      4.68 o 
  -5   6   2     2737.90     2718.53     10.71 o 
  -4   6   2     1389.32     1351.08     56.20 o 
  -3   6   2     2381.09     2298.64      7.06 o 
  -2   6   2      384.49      349.32      3.74 o 
  -1   6   2       73.03       58.33      2.99 o 
   0   6   2     2434.98     2416.03     37.74 o 
   1   6   2     2606.73     2440.22     52.39 o 
   2   6   2      533.49      506.32     29.13 o 
   3   6   2       97.47       89.86      3.87 o 
   4   6   2     1590.73     1618.12     18.69 o 
   5   6   2     1874.71     1917.16     12.04 o 
   6   6   2      300.73      301.47      8.15 o 
   7   6   2     1261.14     1359.38     12.08 o 
   8   6   2     1413.96     1439.64     12.52 o 
   9   6   2      389.89      413.13     10.49 o 
  10   6   2     1614.46     1703.17     14.97 o 
  11   6   2       54.07       63.94      9.58 o 
  12   6   2      308.30      272.07     11.43 o 
  13   6   2        3.95        8.69     11.15 o 
  14   6   2       56.08       35.70     12.17 o 
  15   6   2      182.78      168.81     15.15 o 
 -16   7   2     1078.54      790.35     13.62 o 
 -15   7   2       99.39       97.02      7.39 o 
 -14   7   2      434.40      337.05     10.99 o 
 -13   7   2       54.56       70.85     10.23 o 
 -12   7   2      160.57      165.96     10.75 o 
 -11   7   2      117.28      107.65     10.06 o 
 -10   7   2      849.70      751.29     32.30 o 
  -9   7   2      113.69       99.22      6.64 o 
  -8   7   2     1712.44     1762.94     22.62 o 
  -7   7   2      597.81      601.89     22.27 o 
  -6   7   2     1806.48     1824.31     20.55 o 
  -5   7   2      423.18      445.40      6.01 o 
  -4   7   2     1272.78     1177.71     49.53 o 
  -3   7   2      816.37      796.11      6.05 o 
  -2   7   2      256.34      221.87      5.41 o 
  -1   7   2      133.68      124.20      3.45 o 
   0   7   2      633.17      580.12      6.37 o 
   1   7   2     4060.56     3823.87     64.63 o 
   2   7   2      694.81      749.44     18.71 o 
   3   7   2       40.35       37.98      4.50 o 
   4   7   2      105.18      108.43      4.69 o 
   5   7   2      561.38      566.13     61.22 o 
   6   7   2     1485.40     1581.98     12.45 o 
   7   7   2     1183.48     1421.27     13.14 o 
   8   7   2      601.13      604.79     11.26 o 
   9   7   2       54.20       92.50     10.44 o 
  10   7   2      315.13      313.73     11.21 o 
  11   7   2     1960.98     1981.31     15.94 o 
  12   7   2       51.02       57.20     12.20 o 
  13   7   2        5.90        7.07     12.49 o 
  14   7   2      424.08      374.69     14.19 o 
 -15   8   2      322.43      291.28     12.41 o 
 -14   8   2      113.30       81.66     10.60 o 
 -13   8   2     1432.78     1163.91     14.43 o 
 -12   8   2       87.11       83.50     11.85 o 
 -11   8   2      389.07      355.56     11.81 o 
 -10   8   2       14.28        9.92      9.63 o 
  -9   8   2     1354.67     1295.72     13.58 o 
  -8   8   2      450.67      425.80     11.60 o 
  -7   8   2     2273.31     2181.08     15.25 o 
  -6   8   2     1850.27     1824.44     14.55 o 
  -5   8   2      793.46      837.76     11.70 o 
  -4   8   2      270.37      237.44      8.35 o 
  -3   8   2     2118.99     2144.59     14.42 o 
  -2   8   2     2383.24     2500.46     15.05 o 
  -1   8   2     1343.72     1274.54     33.16 o 
   0   8   2      702.30      689.46     12.55 o 
   1   8   2     3058.80     3158.55     47.68 o 
   2   8   2      123.45      130.55      5.59 o 
   3   8   2     4677.70     4876.34    110.45 o 
   4   8   2     2529.75     2353.21     25.31 o 
   5   8   2       82.46       59.64      5.51 o 
   6   8   2      582.81      536.23     10.66 o 
   7   8   2      817.59      793.49     13.32 o 
   8   8   2      455.10      409.73     11.60 o 
   9   8   2      422.28      400.09     13.34 o 
  10   8   2      979.95      959.68     16.05 o 
  11   8   2        4.12       21.63     12.80 o 
  12   8   2       93.36      117.40     13.78 o 
  13   8   2      543.62      719.52     18.12 o 
 -12   9   2       20.74        8.95     13.31 o 
 -11   9   2      199.33      181.66     12.57 o 
 -10   9   2      837.09      810.72     13.51 o 
  -9   9   2      277.83      273.46     11.41 o 
  -8   9   2      404.71      365.59     11.85 o 
  -7   9   2        0.84       -3.99     10.99 o 
  -6   9   2       58.55       70.53     10.41 o 
  -5   9   2      887.97      854.95     12.18 o 
  -4   9   2        2.65        6.87      9.40 o 
  -3   9   2       83.27       93.39      9.35 o 
  -2   9   2       98.87      105.85      9.74 o 
  -1   9   2      612.71      600.19     10.66 o 
   0   9   2      481.66      493.53     10.06 o 
   1   9   2      196.12      206.06      6.59 o 
   2   9   2       31.31       47.91      5.96 o 
   3   9   2      468.97      486.04      7.43 o 
   4   9   2      380.34      382.56     16.32 o 
   5   9   2      845.16      793.70     19.25 o 
   6   9   2       12.68       22.61     11.33 o 
   7   9   2      336.04      321.95     12.03 o 
   8   9   2      781.81      704.18     15.51 o 
  10   9   2      302.31      268.20     13.96 o 
  11   9   2       16.72        7.50     13.47 o 
 -11  10   2      459.58      543.05     15.54 o 
 -10  10   2        8.73       21.13     11.63 o 
  -9  10   2      526.85      532.40     13.13 o 
  -8  10   2      204.14      177.09     12.01 o 
  -7  10   2      584.52      587.49     14.42 o 
  -6  10   2      700.32      613.14     12.12 o 
  -5  10   2       90.45      100.51     10.24 o 
  -4  10   2       43.14       34.78     10.04 o 
  -3  10   2      330.22      331.51     10.55 o 
  -2  10   2      214.14      221.17     10.96 o 
  -1  10   2      498.35      509.58     11.25 o 
   0  10   2       10.48       32.37      9.01 o 
   1  10   2     1120.91     1058.42     32.26 o 
   2  10   2      393.39      428.06      8.55 o 
   3  10   2     2450.53     2367.85     11.02 o 
   4  10   2     1144.57     1090.02     21.70 o 
   5  10   2        5.27       12.03     10.14 o 
   6  10   2      127.49      134.26     11.59 o 
   7  10   2       42.83       51.21     11.96 o 
   8  10   2       12.64       26.93     14.29 o 
   9  10   2      129.87      139.60     13.36 o 
  10  10   2       29.35       24.57     13.64 o 
  -9  11   2      297.70      315.98     13.61 o 
  -8  11   2      147.80      187.60     13.94 o 
  -7  11   2       50.98       60.84     13.75 o 
  -6  11   2      266.83      318.12     11.80 o 
  -5  11   2      158.58      184.04     13.34 o 
  -4  11   2       30.76       25.27     12.69 o 
  -3  11   2      197.99      213.68     12.69 o 
  -2  11   2      118.29      132.22     10.60 o 
  -1  11   2        6.02       -4.90     11.66 o 
   0  11   2      990.26     1077.35     13.45 o 
   1  11   2      796.11      818.72     12.26 o 
   2  11   2      127.11      140.45      6.92 o 
   3  11   2      453.23      435.59      8.22 o 
   4  11   2      128.15      178.25     12.56 o 
   5  11   2      266.56      239.95     12.76 o 
   6  11   2      189.17      184.03     12.44 o 
   7  11   2      728.78      686.18     15.57 o 
  -5  12   2        2.42       -4.01     14.44 o 
  -4  12   2       30.24       28.05     14.00 o 
  -3  12   2      371.42      365.70     14.25 o 
  -2  12   2      345.94      381.79     14.38 o 
  -1  12   2      154.75      172.11     12.46 o 
   0  12   2       35.79       39.24     12.58 o 
   1  12   2      426.47      472.95     12.39 o 
   2  12   2      311.61      313.35     11.43 o 
   3  12   2        0.39       15.22     11.70 o 
 -19   1   3      223.53      382.12     72.66 o 
 -18   1   3      122.71      188.66     54.34 o 
 -17   1   3     1447.89     1690.47    247.37 o 
 -16   1   3      425.28      496.68     99.89 o 
 -15   1   3      268.48      318.36     74.85 o 
 -14   1   3     2110.39     1838.54    141.76 o 
 -13   1   3        2.04        5.69      5.65 o 
 -12   1   3     3129.11     2656.14     67.18 o 
 -11   1   3      741.80      580.85     32.99 o 
 -10   1   3     6044.79     5419.20    110.38 o 
  -9   1   3     4271.96     4364.18    119.37 o 
  -8   1   3     3017.24     2773.46     44.01 o 
  -7   1   3     2970.23     2888.77     45.09 o 
  -6   1   3       97.54       85.58      2.10 o 
  -5   1   3       66.46       46.02      4.17 o 
  -4   1   3    16958.57    17134.10     88.62 o 
  -3   1   3      612.80      715.10     14.35 o 
  -2   1   3      947.85      897.02      4.30 o 
  -1   1   3      587.93      721.91      4.01 o 
   0   1   3    13009.19    13150.45    128.87 o 
   1   1   3     2784.55     2638.86      6.79 o 
   2   1   3     3599.87     3547.55     33.74 o 
   3   1   3    11655.90    11903.94    110.26 o 
   4   1   3      384.03      420.52      7.00 o 
   5   1   3      215.97      298.75     11.15 o 
   6   1   3     6734.46     6191.86    100.96 o 
   7   1   3      173.18      191.26      5.21 o 
   8   1   3     1944.45     1648.58    106.20 o 
   9   1   3     2205.60     1972.13     28.36 o 
  10   1   3     9005.66     8610.71    133.53 o 
  11   1   3     1405.46     1288.00     61.78 o 
  12   1   3      975.32      867.56     24.44 o 
  13   1   3     3957.51     3635.13     14.58 o 
  14   1   3      226.66      195.33     11.98 o 
  15   1   3       13.42       40.19      8.74 o 
  16   1   3      374.49      309.18     16.60 o 
 -18   2   3       87.67      211.65     90.79 o 
 -17   2   3     2591.01     3013.02    706.77 o 
 -16   2   3        1.91      102.62     12.20 o 
 -15   2   3      248.12      191.82     10.40 o 
 -14   2   3       68.41       46.38     10.14 o 
 -13   2   3     3131.23     2787.44     16.64 o 
 -12   2   3      109.51       82.66      7.74 o 
 -11   2   3      308.45      280.22      7.89 o 
 -10   2   3      250.32      286.90      7.61 o 
  -9   2   3     3709.86     3388.35    173.32 o 
  -8   2   3     1538.14     1409.19     21.40 o 
  -7   2   3     9699.91     9198.10     69.19 o 
  -6   2   3     2016.83     1864.81     19.77 o 
  -5   2   3     2059.59     2065.06     29.09 o 
  -4   2   3       30.69       47.01      3.90 o 
  -3   2   3     6334.21     6555.11     78.17 o 
  -2   2   3      168.47      145.06      2.07 o 
  -1   2   3     1762.68     1733.98     27.42 o 
   0   2   3     2050.91     1858.75     22.50 o 
   1   2   3     2735.02     2778.48     45.01 o 
   2   2   3     8452.69     8349.03    122.22 o 
   3   2   3     3797.67     3703.06     21.22 o 
   4   2   3     4614.34     4544.29     14.99 o 
   5   2   3     6654.06     6579.97     63.29 o 
   6   2   3     1521.75     1529.28     23.60 o 
   7   2   3      314.68      327.62      4.61 o 
   8   2   3      633.35      596.33     17.74 o 
   9   2   3     1311.80     1196.33     18.89 o 
  10   2   3     1255.24     1286.63     31.70 o 
  11   2   3        9.35       28.89     15.25 o 
  12   2   3       67.18       67.78      6.89 o 
  13   2   3     1887.07     1721.31    104.87 o 
  14   2   3      267.97      288.23     18.30 o 
  15   2   3     1745.53     1572.54     59.95 o 
  16   2   3      698.08      613.98     48.78 o 
 -16   3   3        2.56       -0.20     10.37 o 
 -15   3   3      583.42      562.51     12.72 o 
 -14   3   3      213.78      217.02     10.02 o 
 -13   3   3      992.78      938.45     11.70 o 
 -12   3   3     2538.70     2280.83     14.19 o 
 -11   3   3     3382.81     3069.81     15.63 o 
 -10   3   3        6.48       77.28     19.98 o 
  -9   3   3       96.44      120.00     16.63 o 
  -8   3   3        9.18       27.70      5.18 o 
  -7   3   3      175.32      172.44      8.38 o 
  -6   3   3      718.96      677.21     11.03 o 
  -5   3   3      855.28      797.96     20.80 o 
  -4   3   3      943.76      918.45      9.86 o 
  -3   3   3      214.37      169.91      1.93 o 
  -2   3   3    11246.30    11300.17    102.96 o 
  -1   3   3     2687.23     2730.95     15.57 o 
   0   3   3       12.70       18.91      2.16 o 
   1   3   3       31.69       56.64      2.29 o 
   2   3   3      137.91      113.84      4.86 o 
   3   3   3       61.20       72.13      2.80 o 
   4   3   3      144.78      156.18      6.98 o 
   5   3   3      473.72      523.74      9.43 o 
   6   3   3       43.26       57.01      4.93 o 
   7   3   3      910.17      811.30     26.40 o 
   8   3   3     4786.01     4496.13     20.43 o 
   9   3   3     1011.44      936.04     87.96 o 
  10   3   3      309.31      320.38      7.04 o 
  11   3   3     1601.52     1418.66     41.66 o 
  12   3   3       51.69       52.64     16.91 o 
  13   3   3       20.46       61.33      8.84 o 
  14   3   3      387.18      379.68     30.41 o 
  15   3   3      347.01      354.77     50.18 o 
  16   3   3        1.79        7.59      9.39 o 
 -17   4   3     3079.76     2469.71     20.40 o 
 -16   4   3       68.17       67.81     12.48 o 
 -15   4   3      104.71      108.08      9.75 o 
 -14   4   3      180.83      173.85      9.60 o 
 -13   4   3     1244.17     1060.89     12.16 o 
 -12   4   3      251.16      217.17      8.67 o 
 -11   4   3     2274.53     2016.16    137.24 o 
 -10   4   3      857.02      809.03     29.12 o 
  -9   4   3     9508.47     8914.55    185.31 o 
  -8   4   3     1739.81     1524.61     51.37 o 
  -7   4   3    11050.71    10629.90    730.67 o 
  -6   4   3     2543.88     2392.85     76.35 o 
  -5   4   3     3658.27     3404.84     63.19 o 
  -4   4   3      505.78      484.43     12.63 o 
  -3   4   3     3049.86     2904.57     44.89 o 
  -2   4   3      631.15      716.23     22.33 o 
  -1   4   3      987.79      872.59     17.72 o 
   0   4   3       17.13       25.58      3.02 o 
   1   4   3     6698.21     6300.34     27.58 o 
   2   4   3      332.38      298.86     15.71 o 
   3   4   3    10054.13     9620.90    309.00 o 
   4   4   3     5710.05     5558.82     35.49 o 
   5   4   3     8003.15     7698.19     57.61 o 
   6   4   3     1524.62     1492.99     30.09 o 
   7   4   3     1695.36     1610.77     16.37 o 
   8   4   3      955.08      925.54      7.43 o 
   9   4   3      977.58      956.70     61.73 o 
  10   4   3      428.34      465.88     19.01 o 
  11   4   3     1223.29     1181.49     42.01 o 
  12   4   3       38.27       44.08     14.62 o 
  13   4   3     2230.21     2221.12    190.81 o 
  14   4   3      226.83      278.58     39.84 o 
  15   4   3      960.29      905.40     18.14 o 
 -17   5   3      245.36      184.80     14.22 o 
 -16   5   3       88.97       77.09     10.68 o 
 -15   5   3       95.53      145.79     11.55 o 
 -14   5   3       99.42      106.05     10.45 o 
 -13   5   3       36.24       51.70      8.92 o 
 -12   5   3       29.07       32.08      5.78 o 
 -11   5   3     1128.14      971.26     19.19 o 
 -10   5   3      102.53       93.93      6.12 o 
  -9   5   3      758.05      694.88     84.58 o 
  -8   5   3     2814.64     2482.23     42.54 o 
  -7   5   3       50.40       66.92      3.57 o 
  -6   5   3       96.39      105.06      5.45 o 
  -5   5   3      853.83      840.42     22.13 o 
  -4   5   3     1174.85     1031.76     30.94 o 
  -3   5   3      182.92      171.54      8.90 o 
  -2   5   3       93.62       84.62      6.76 o 
  -1   5   3        1.89        3.88      3.42 o 
   0   5   3     1630.15     1579.77     62.95 o 
   1   5   3       80.83       76.32      3.48 o 
   2   5   3      491.38      448.62     12.20 o 
   3   5   3       45.04      105.80      6.91 o 
   4   5   3      238.98      207.73      7.09 o 
   5   5   3      177.23      170.08      7.21 o 
   6   5   3     1802.97     1712.22     12.79 o 
   7   5   3     1816.92     1822.04     14.29 o 
   8   5   3      448.57      465.00     11.16 o 
   9   5   3      466.65      470.98     48.27 o 
  10   5   3       83.57       89.58     10.10 o 
  11   5   3      491.37      428.70     12.74 o 
  12   5   3      134.45      117.80     11.11 o 
  13   5   3     1178.37     1060.59     15.21 o 
  14   5   3      206.59      197.49     12.22 o 
 -16   6   3       17.50       10.88     11.99 o 
 -15   6   3     1808.28     1589.55     15.97 o 
 -14   6   3      363.10      365.93     11.52 o 
 -13   6   3      341.97      355.50     10.99 o 
 -12   6   3      136.24      108.91     16.58 o 
 -11   6   3      607.38      506.27     29.78 o 
 -10   6   3      973.84      839.67     39.43 o 
  -9   6   3     5441.50     5193.92    372.44 o 
  -8   6   3      133.00      124.35     22.23 o 
  -7   6   3     1635.20     1412.45     44.00 o 
  -6   6   3      440.41      423.24     16.90 o 
  -5   6   3     6077.20     5705.69     13.86 o 
  -4   6   3     1867.80     1741.81     50.57 o 
  -3   6   3      196.68      162.37      8.04 o 
  -2   6   3       30.09       30.36      4.46 o 
  -1   6   3      491.56      434.56     21.48 o 
   0   6   3     3159.80     3277.57     32.80 o 
   1   6   3     4496.71     4557.12     86.92 o 
   2   6   3      664.43      613.63     16.57 o 
   3   6   3      933.81      841.63     42.03 o 
   4   6   3      150.40      134.53      8.12 o 
   5   6   3     4126.09     3942.67     17.98 o 
   6   6   3     2067.33     1976.64     14.21 o 
   7   6   3     1499.85     1550.30     14.34 o 
   8   6   3      950.79      990.20     13.25 o 
   9   6   3      136.30      144.10     10.21 o 
  10   6   3      214.67      236.12     11.44 o 
  11   6   3     1482.12     1431.39     17.34 o 
  12   6   3      193.54      191.52     13.27 o 
  13   6   3      413.09      452.29     15.23 o 
  14   6   3       10.41       18.89     14.07 o 
 -15   7   3       32.36       11.96     15.64 o 
 -14   7   3      558.95      453.04     13.45 o 
 -13   7   3       22.76       19.54      8.39 o 
 -12   7   3     1191.41     1028.34     29.56 o 
 -11   7   3        1.10        5.29     10.94 o 
 -10   7   3      493.30      459.77     14.25 o 
  -9   7   3        3.56        6.74      6.20 o 
  -8   7   3     2302.75     2167.52     97.69 o 
  -7   7   3        0.67       14.53      4.34 o 
  -6   7   3     1068.93      978.08     49.30 o 
  -5   7   3      204.00      190.45     10.53 o 
  -4   7   3     1429.83     1457.03     27.75 o 
  -3   7   3       45.45       30.41      3.95 o 
  -2   7   3     2783.10     2836.06     26.43 o 
  -1   7   3      401.05      388.69     14.11 o 
   0   7   3     1049.96     1057.54     27.05 o 
   1   7   3      444.82      455.21     55.79 o 
   2   7   3      720.50      683.02      6.74 o 
   3   7   3      222.62      211.85      5.65 o 
   4   7   3     2750.64     2791.14    118.46 o 
   5   7   3     1111.05     1153.20     12.63 o 
   6   7   3     1230.56     1261.35     13.19 o 
   7   7   3      690.85      675.40     11.70 o 
   8   7   3      543.12      585.32     12.18 o 
   9   7   3      948.17     1001.77     14.22 o 
  10   7   3     1011.95     1103.07     15.74 o 
  11   7   3      241.63      221.10     13.62 o 
  12   7   3      456.41      430.14     13.98 o 
  13   7   3      358.26      338.89     14.33 o 
 -14   8   3        2.10       17.38     18.67 o 
 -13   8   3      278.21      246.72     17.23 o 
 -12   8   3        2.73       -4.51     10.46 o 
 -11   8   3        0.75        5.81      8.42 o 
 -10   8   3      142.14      160.56      8.01 o 
  -9   8   3        5.61        8.47      6.97 o 
  -8   8   3       64.53       75.72      7.82 o 
  -7   8   3      295.90      309.10     21.67 o 
  -6   8   3       22.70       13.77      4.95 o 
  -5   8   3      148.01      129.17      5.77 o 
  -4   8   3      104.94       98.65      7.32 o 
  -3   8   3        0.52        2.29      5.91 o 
  -2   8   3       36.05       34.40      5.68 o 
  -1   8   3       11.93        9.06      5.98 o 
   0   8   3      938.61      901.47     23.59 o 
   1   8   3      309.92      282.26      4.91 o 
   2   8   3      101.28       77.77      4.86 o 
   3   8   3      379.04      394.02     11.27 o 
   4   8   3      171.41      179.03     23.15 o 
   5   8   3      209.82      199.38     10.74 o 
   6   8   3      115.43       89.78      9.86 o 
   7   8   3       43.57       49.91     10.30 o 
   8   8   3      139.90      140.60     12.04 o 
   9   8   3      343.71      397.47     13.58 o 
  10   8   3       61.88       92.46     12.69 o 
  11   8   3        0.62       20.17     13.41 o 
  12   8   3      194.85      172.60     15.37 o 
 -12   9   3     1096.83     1033.35     17.26 o 
 -11   9   3      332.43      314.40     12.32 o 
 -10   9   3      277.57      290.21     11.81 o 
  -9   9   3      408.37      403.26     12.09 o 
  -8   9   3      965.33     1038.28     14.71 o 
  -7   9   3       16.77       31.61     10.04 o 
  -6   9   3      597.43      646.20     51.74 o 
  -5   9   3        0.07        2.73      6.57 o 
  -4   9   3       45.51       41.89     10.05 o 
  -3   9   3      509.45      498.44     10.98 o 
  -2   9   3     3499.20     3802.99     19.46 o 
  -1   9   3      444.89      477.60     11.48 o 
   0   9   3      391.08      407.60     10.81 o 
   1   9   3      514.56      474.94     20.75 o 
   2   9   3      448.03      423.76      7.65 o 
   3   9   3      378.76      340.42     12.67 o 
   4   9   3      995.73      969.83     33.13 o 
   5   9   3      724.45      664.10     12.98 o 
   6   9   3      112.82       77.96     10.89 o 
   8   9   3     1960.35     1794.10     18.86 o 
   9   9   3      248.45      216.83     14.32 o 
  10   9   3      891.32      867.68     17.75 o 
 -10  10   3       97.86      114.61     14.10 o 
  -9  10   3      278.84      318.86     14.19 o 
  -8  10   3      364.29      329.95     13.67 o 
  -7  10   3        9.79        8.81     12.18 o 
  -6  10   3      221.38      244.60     12.09 o 
  -5  10   3     1374.81     1448.06     18.01 o 
  -4  10   3        1.11        9.87     11.98 o 
  -3  10   3      734.61      803.42     13.84 o 
  -2  10   3       61.00       64.58     10.39 o 
  -1  10   3      466.85      490.91     12.40 o 
   0  10   3       35.49       47.36     10.82 o 
   1  10   3     1255.70     1250.43     13.84 o 
   2  10   3      383.18      406.79     25.74 o 
   3  10   3       43.38       39.31      7.17 o 
   4  10   3       18.14       13.98      6.90 o 
   5  10   3      144.43      139.89     12.54 o 
   6  10   3       17.78       15.59     12.34 o 
   7  10   3      522.67      531.87     15.98 o 
   8  10   3      176.21      163.58     14.73 o 
  -7  11   3        6.31        1.98     14.06 o 
  -6  11   3        4.33       13.81     11.87 o 
  -5  11   3      425.90      437.82     13.83 o 
  -4  11   3      291.58      342.70     14.15 o 
  -3  11   3       20.36       21.12     12.42 o 
  -2  11   3      565.76      580.95     12.54 o 
  -1  11   3        0.68       12.55     12.24 o 
   0  11   3      361.30      364.88     11.57 o 
   1  11   3      209.68      240.56     12.07 o 
   2  11   3       48.35       58.63     11.66 o 
   3  11   3       21.39       19.44      8.01 o 
   4  11   3      111.63       95.88      7.75 o 
   5  11   3       77.02       80.36     13.41 o 
 -18   0   4       26.88       45.12     14.12 o 
 -17   0   4      656.24      596.95     13.46 o 
 -16   0   4     3871.82     2854.43     19.23 o 
 -15   0   4     1676.74     1464.66     14.85 o 
 -14   0   4      153.86      257.75     10.46 o 
 -13   0   4     2127.60     1772.78     14.22 o 
 -12   0   4      946.87      905.31     11.24 o 
 -11   0   4      502.91      719.61     10.04 o 
 -10   0   4     3222.36     3553.50     15.24 o 
  -9   0   4    11904.55    12953.10    330.83 o 
  -8   0   4       40.16      517.12     62.49 o 
  -7   0   4     1248.77     1307.71     49.83 o 
  -6   0   4     1514.46     1531.24     42.72 o 
  -5   0   4     8981.15     9705.30     23.93 o 
  -4   0   4     1900.27     2834.43     13.39 o 
  -3   0   4    12077.79    13173.50     26.16 o 
  -2   0   4       13.75       52.24     20.22 o 
  -1   0   4      720.75      690.71     97.61 o 
   0   0   4      856.61      984.92    125.95 o 
   1   0   4    19655.20    19797.53    450.54 o 
   2   0   4     1798.13     1867.13    136.76 o 
   3   0   4       53.91      101.93      7.17 o 
   4   0   4      659.54      647.24      8.10 o 
   5   0   4     8350.10     8035.94     22.99 o 
   6   0   4      809.55     1183.66     11.74 o 
   7   0   4     8366.72     8869.37     26.44 o 
   8   0   4     3687.80     3414.31     17.36 o 
   9   0   4      286.22      377.39      9.97 o 
  10   0   4      141.82      266.45     11.00 o 
  11   0   4     1528.72     1354.25     14.03 o 
  12   0   4      245.14      351.18     11.26 o 
  13   0   4     1013.19     1055.06     14.89 o 
  14   0   4      142.59      175.54     13.87 o 
  15   0   4      807.81      713.00     16.40 o 
 -18   1   4      250.07      265.38     70.70 o 
 -17   1   4      191.56      252.28     91.98 o 
 -16   1   4        1.75        1.52     11.66 o 
 -15   1   4        3.58        7.76      9.48 o 
 -14   1   4       95.48       70.58     11.85 o 
 -13   1   4      521.54      521.41     29.76 o 
 -12   1   4     1303.42     1197.41    111.95 o 
 -11   1   4      176.38      170.40     16.48 o 
 -10   1   4        7.68       88.54     39.54 o 
  -9   1   4        2.69       13.62      4.51 o 
  -8   1   4      461.48      456.95      9.52 o 
  -7   1   4      540.65      719.14     21.93 o 
  -6   1   4      155.06      152.94      2.60 o 
  -5   1   4     1173.34     1234.76     29.44 o 
  -4   1   4      636.21      688.12      7.27 o 
  -3   1   4      724.19      738.82     46.10 o 
  -2   1   4      178.78      178.51      3.96 o 
  -1   1   4       25.44       36.02      4.34 o 
   0   1   4     1939.81     1982.03     21.59 o 
   1   1   4      121.30      164.44      4.76 o 
   2   1   4     1431.43     1428.69      6.63 o 
   3   1   4       18.21       10.94      3.83 o 
   4   1   4     3350.45     3173.17     92.12 o 
   5   1   4      271.82      322.14     18.86 o 
   6   1   4       91.40       85.36      5.15 o 
   7   1   4       16.74       31.12      9.54 o 
   8   1   4       13.40       56.85     24.13 o 
   9   1   4       29.54      147.42      8.77 o 
  10   1   4     2049.74     1850.91     27.98 o 
  11   1   4        4.03        4.52      7.44 o 
  12   1   4       15.06       14.76      7.97 o 
  13   1   4       69.95       54.07     12.96 o 
  14   1   4      643.64      529.51     10.53 o 
  15   1   4      194.86      187.31      9.48 o 
 -18   2   4      627.34      749.31    217.52 o 
 -17   2   4     1096.14     1261.26    275.72 o 
 -16   2   4      595.90      615.40     78.95 o 
 -15   2   4     1127.26     1023.21      9.96 o 
 -14   2   4       35.44       64.58     20.67 o 
 -13   2   4     1039.97      953.09     73.44 o 
 -12   2   4      354.26      317.63      9.85 o 
 -11   2   4       10.69       34.36      5.47 o 
 -10   2   4     1422.23     1342.03     23.80 o 
  -9   2   4      226.72      196.92     10.53 o 
  -8   2   4     3267.22     3340.69     34.06 o 
  -7   2   4     3311.90     3346.79     46.76 o 
  -6   2   4       18.40      176.55     32.67 o 
  -5   2   4     5002.94     5084.77     46.09 o 
  -4   2   4      113.18      129.43      2.66 o 
  -3   2   4     2579.80     2756.95      8.51 o 
  -2   2   4       88.33      126.64     27.95 o 
  -1   2   4     1221.53     1296.60     22.89 o 
   0   2   4      554.19      686.57     47.27 o 
   1   2   4     1651.27     1728.88     36.91 o 
   2   2   4     3067.14     3072.97    128.04 o 
   3   2   4     3157.57     2971.81     31.78 o 
   4   2   4     1266.18     1268.31     71.20 o 
   5   2   4     6070.03     5942.35     14.14 o 
   6   2   4        0.92       21.28      8.27 o 
   7   2   4     2143.62     2112.49     47.49 o 
   8   2   4      524.57      482.86     18.56 o 
   9   2   4      551.47      525.62     13.22 o 
  10   2   4       22.61      131.43      9.61 o 
  11   2   4      167.64      174.15      7.93 o 
  12   2   4       84.92      124.99     29.71 o 
  13   2   4      407.90      383.22     19.47 o 
  14   2   4       17.02       95.10     21.94 o 
  15   2   4      487.96      443.05     13.35 o 
 -17   3   4      557.03      703.24    172.27 o 
 -16   3   4        7.97       87.74     40.41 o 
 -15   3   4       67.99       91.71     13.01 o 
 -14   3   4       43.20       44.71      6.82 o 
 -13   3   4     4169.15     4023.85    205.23 o 
 -12   3   4     4056.43     3609.90    121.47 o 
 -11   3   4      327.72      388.63     20.60 o 
 -10   3   4      464.05      415.45     18.30 o 
  -9   3   4      429.14      385.15     14.01 o 
  -8   3   4     3600.22     3663.90     64.96 o 
  -7   3   4     1079.51     1219.35     28.55 o 
  -6   3   4     1094.42     1022.29     26.04 o 
  -5   3   4     1532.34     1720.05    110.28 o 
  -4   3   4      439.39      435.14     11.93 o 
  -3   3   4     5519.24     5727.98     15.90 o 
  -2   3   4     5712.70     5698.96     59.37 o 
  -1   3   4        4.36       93.30      8.68 o 
   0   3   4    11547.76    11682.64    148.00 o 
   1   3   4       18.13       61.82      4.11 o 
   2   3   4     3686.27     3586.84     56.71 o 
   3   3   4        0.74       62.17      4.92 o 
   4   3   4     6102.90     5893.75     34.54 o 
   5   3   4     1700.90     1744.20     16.68 o 
   6   3   4      220.99      223.53      9.99 o 
   7   3   4      401.12      364.36     14.42 o 
   8   3   4     1326.94     1194.88      8.58 o 
   9   3   4        0.76      313.75     48.86 o 
  10   3   4     6367.70     6346.54     34.84 o 
  11   3   4       32.36       43.17     10.90 o 
  12   3   4      577.14      479.83      8.97 o 
  13   3   4      700.05      653.51     74.07 o 
  14   3   4     3163.98     2827.32     47.01 o 
 -17   4   4      159.20      258.15     85.46 o 
 -16   4   4      380.72      415.47     71.68 o 
 -15   4   4      186.00      255.88     53.11 o 
 -14   4   4       36.47       67.84      8.40 o 
 -13   4   4       50.05       26.31      8.83 o 
 -12   4   4      241.17      194.11      7.85 o 
 -11   4   4       19.32        4.58      6.69 o 
 -10   4   4       66.88       61.46      7.49 o 
  -9   4   4     2054.38     1873.76     78.39 o 
  -8   4   4     1754.97     1642.08    116.53 o 
  -7   4   4     1884.11     1852.49    129.12 o 
  -6   4   4        2.28       15.94      4.93 o 
  -5   4   4       71.66      102.80      5.97 o 
  -4   4   4      124.94      284.03      4.86 o 
  -3   4   4      285.58      292.41      7.08 o 
  -2   4   4        5.83       31.95      3.66 o 
  -1   4   4      629.95      580.64     14.18 o 
   0   4   4      386.97      381.69     15.50 o 
   1   4   4     3459.96     3165.74     77.67 o 
   2   4   4      875.08      837.38      6.83 o 
   3   4   4      480.61      453.93     15.71 o 
   4   4   4     2088.36     1979.35     20.01 o 
   5   4   4      591.49      593.64      7.74 o 
   6   4   4      916.06      906.75     31.90 o 
   7   4   4        8.79       11.09      6.22 o 
   8   4   4      121.10      115.61      6.70 o 
   9   4   4       17.63       46.90     10.20 o 
  10   4   4      110.81      108.27     10.28 o 
  11   4   4      208.25      233.58     12.37 o 
  12   4   4       98.36       87.48     13.61 o 
  13   4   4       93.80       91.20     14.23 o 
  14   4   4      221.59      241.87     15.99 o 
 -16   5   4      177.82      212.85     29.82 o 
 -15   5   4      866.05      814.56     85.65 o 
 -14   5   4      480.80      416.98     58.36 o 
 -13   5   4     1235.62     1032.93     17.99 o 
 -12   5   4      516.61      343.45     15.22 o 
 -11   5   4     1487.11     1459.69     36.04 o 
 -10   5   4     2739.71     2408.95    104.40 o 
  -9   5   4      291.62      323.64     29.84 o 
  -8   5   4     1870.90     1737.18    139.94 o 
  -7   5   4      610.92      600.93     41.70 o 
  -6   5   4       22.55       90.29      4.21 o 
  -5   5   4     1234.49     1431.23     25.73 o 
  -4   5   4     1896.02     1765.03     16.04 o 
  -3   5   4      736.47     1001.00     10.66 o 
  -2   5   4     2888.72     2826.84     13.42 o 
  -1   5   4      903.57      898.28     21.78 o 
   0   5   4     7827.53     7859.40     42.79 o 
   1   5   4        1.98       76.97     25.30 o 
   2   5   4     6688.37     6281.60     41.84 o 
   3   5   4     1170.91     1124.12     17.49 o 
   4   5   4      272.33      261.32      7.82 o 
   5   5   4       55.94      110.23     33.28 o 
   6   5   4      958.75      923.03     40.51 o 
   7   5   4       22.17       76.83     17.83 o 
   8   5   4     1555.25     1524.52    131.99 o 
   9   5   4       16.86       40.94      7.84 o 
  10   5   4     2637.69     2513.98     18.81 o 
  11   5   4        0.78       63.85     13.67 o 
  12   5   4     2696.87     2268.78     19.37 o 
  13   5   4     1167.93      998.44     15.65 o 
 -15   6   4       98.98       66.23     16.01 o 
 -14   6   4       74.70       61.14     16.69 o 
 -13   6   4      837.86      660.08     18.19 o 
 -12   6   4      636.56      619.36      9.92 o 
 -11   6   4      538.48      469.91     15.22 o 
 -10   6   4       95.24      112.88     16.90 o 
  -9   6   4      979.01      880.38     59.05 o 
  -8   6   4      266.35      299.87     16.40 o 
  -7   6   4      101.22      111.49      5.71 o 
  -6   6   4       67.57       97.03     13.57 o 
  -5   6   4     1491.88     1354.17     52.02 o 
  -4   6   4       26.00      145.45     28.36 o 
  -3   6   4     1137.17      990.13      7.89 o 
  -2   6   4       48.21       73.35      7.74 o 
  -1   6   4      196.47      160.42      6.22 o 
   0   6   4       29.18       40.46      5.41 o 
   1   6   4     4336.10     4207.88     37.96 o 
   2   6   4      132.73      170.22     12.79 o 
   3   6   4     1465.25     1389.13     29.16 o 
   4   6   4      535.55      523.08     19.61 o 
   5   6   4      899.80      892.59     32.61 o 
   6   6   4       74.83       87.28      6.88 o 
   7   6   4      336.38      332.30     35.25 o 
   8   6   4        1.50       10.88      7.36 o 
   9   6   4      542.27      628.70     43.14 o 
  10   6   4        2.33       64.77     11.17 o 
  11   6   4      511.48      609.15     16.50 o 
  12   6   4       19.92        1.33     14.48 o 
 -14   7   4      300.58      258.92     19.25 o 
 -13   7   4       37.76       28.72      9.03 o 
 -12   7   4        2.60       12.33      8.47 o 
 -11   7   4      773.54      759.83     69.04 o 
 -10   7   4      778.57      714.65     52.62 o 
  -9   7   4       30.95       45.55      7.53 o 
  -8   7   4       32.19       53.21      7.69 o 
  -7   7   4      705.67      691.86     11.64 o 
  -6   7   4       59.89       67.95      4.70 o 
  -5   7   4     1267.08     1217.90     42.02 o 
  -4   7   4      274.85      244.82      6.51 o 
  -3   7   4       46.91       64.09      6.00 o 
  -2   7   4       26.13       48.93      5.00 o 
  -1   7   4      408.74      392.09     14.93 o 
   0   7   4      796.66      793.90     16.18 o 
   1   7   4        1.15       16.72      4.66 o 
   2   7   4     3058.23     2935.99     11.81 o 
   3   7   4      507.84      514.58     29.32 o 
   4   7   4       22.14       49.40      7.42 o 
   5   7   4      316.54      343.99     46.50 o 
   6   7   4       98.75      127.68     31.62 o 
   7   7   4        6.69       40.18      8.55 o 
   8   7   4      200.61      291.53     44.01 o 
   9   7   4      281.55      330.37     52.06 o 
  10   7   4      130.78      204.02     31.64 o 
  11   7   4      119.23      208.25     15.73 o 
 -13   8   4      235.05      222.40      9.94 o 
 -12   8   4      361.07      411.91     43.05 o 
 -11   8   4      764.09      742.74     37.93 o 
 -10   8   4        2.97       33.02      8.73 o 
  -9   8   4      133.38      124.45      7.62 o 
  -8   8   4      841.55      931.21     71.27 o 
  -7   8   4     2097.05     1731.35    112.42 o 
  -6   8   4      156.48      181.62     10.66 o 
  -5   8   4     1783.93     1612.68     22.94 o 
  -4   8   4       76.70       86.49      6.68 o 
  -3   8   4      956.22      895.65     32.40 o 
  -2   8   4      308.10      390.03     14.30 o 
  -1   8   4     2762.62     2736.06    121.53 o 
   0   8   4        5.94       41.10      6.88 o 
   1   8   4      746.67      784.65     11.99 o 
   2   8   4      755.24      827.57     48.37 o 
   3   8   4     1342.14     1519.06    155.65 o 
   4   8   4       81.13      168.63     17.24 o 
   5   8   4     1176.48     1441.07    181.46 o 
   6   8   4       59.99      142.25     63.05 o 
   7   8   4      522.73      728.85    162.43 o 
   8   8   4      155.04      260.91     61.81 o 
   9   8   4     1286.60     1709.60    338.26 o 
  10   8   4      383.91      536.30    183.59 o 
 -11   9   4      113.51      115.56      9.34 o 
 -10   9   4       14.10       30.50      9.03 o 
  -9   9   4       73.82      108.90     22.54 o 
  -8   9   4      301.96      303.52     20.44 o 
  -7   9   4       43.17       28.15     12.29 o 
  -6   9   4       12.31       13.57      5.85 o 
  -5   9   4        0.49        4.81      6.07 o 
  -4   9   4      872.16      890.13     19.63 o 
  -3   9   4      304.24      318.50      9.95 o 
  -2   9   4        2.27       14.23     15.49 o 
  -1   9   4       16.24       10.16     13.75 o 
   0   9   4        2.52       11.45      7.11 o 
   1   9   4        0.13       42.34      7.57 o 
   2   9   4      111.90      127.53     13.17 o 
   3   9   4       44.59       44.33     14.24 o 
   4   9   4      190.23      270.48     45.49 o 
   5   9   4      102.38      183.30     56.78 o 
   6   9   4      845.60     1383.78     18.13 o 
   7   9   4      276.14      593.12     17.01 o 
   8   9   4       13.43      139.67     14.43 o 
  -9  10   4       28.66       35.44     12.94 o 
  -8  10   4      483.75      606.82     16.19 o 
  -7  10   4      616.24      699.19     15.32 o 
  -6  10   4      145.74      212.68     14.38 o 
  -5  10   4      772.97      826.00     10.33 o 
  -4  10   4       29.37       49.17     14.44 o 
  -3  10   4      397.61      481.44     84.19 o 
  -2  10   4        4.44       64.30     27.01 o 
  -1  10   4      378.84      549.30     50.50 o 
   0  10   4        0.88       62.51     36.45 o 
   1  10   4       10.14       99.26     64.48 o 
   2  10   4      318.16      443.59    118.47 o 
   3  10   4      657.74      933.68    292.82 o 
   4  10   4      542.21      804.74    279.60 o 
   5  10   4      451.58      774.13    278.92 o 
   6  10   4       32.41      228.40    125.24 o 
  -4  11   4      758.20      934.04    101.38 o 
  -3  11   4      352.66      508.61     93.53 o 
  -2  11   4      186.04      315.87    113.48 o 
  -1  11   4        1.13      117.37     64.36 o 
   0  11   4      139.49      280.07     88.51 o 
   1  11   4       99.02      274.65    116.69 o 
 -16   1   5      686.62      678.62      9.70 o 
 -15   1   5      536.26      542.51      8.07 o 
 -14   1   5      197.90      261.61     12.10 o 
 -13   1   5     1140.75      973.40     23.45 o 
 -12   1   5      209.88      330.96      6.87 o 
 -11   1   5     2542.84     2464.94     28.60 o 
 -10   1   5     1116.11     1215.48     25.64 o 
  -9   1   5      702.71      686.96     12.37 o 
  -8   1   5     5264.83     5773.02     38.80 o 
  -7   1   5      462.79      495.99      5.72 o 
  -6   1   5      327.47      724.71     50.41 o 
  -5   1   5      719.61      981.74     10.42 o 
  -4   1   5     3420.89     3830.15    152.02 o 
  -3   1   5     1380.06     1484.28     34.93 o 
  -2   1   5      454.85      528.67     20.88 o 
  -1   1   5     1220.06     1343.71     10.31 o 
   0   1   5     1664.02     1899.07     15.94 o 
   1   1   5     5242.11     4819.19     35.88 o 
   2   1   5     9038.17     8713.82    197.76 o 
   3   1   5      654.74      602.57     11.62 o 
   4   1   5     3101.14     3211.13     28.06 o 
   5   1   5       67.60      100.48      5.84 o 
   6   1   5     1437.08     1476.71     12.18 o 
   7   1   5      782.42      805.96     18.21 o 
   8   1   5     1505.28     1301.06     91.07 o 
   9   1   5        9.05       92.18      7.92 o 
  10   1   5     1445.77     1283.08     53.20 o 
  11   1   5     2030.45     1632.47     92.88 o 
  12   1   5     2130.01     1826.08     23.64 o 
  13   1   5        0.55        9.56      9.01 o 
 -17   2   5      805.25      693.42     12.21 o 
 -16   2   5     1011.21      873.78     12.81 o 
 -15   2   5        9.67      116.15      8.56 o 
 -14   2   5        5.49       10.31      7.14 o 
 -13   2   5      409.19      604.90     17.08 o 
 -12   2   5     1541.41     1403.84      9.97 o 
 -11   2   5      679.18      668.35     22.23 o 
 -10   2   5      179.47      231.33     13.22 o 
  -9   2   5      316.59      535.66     47.79 o 
  -8   2   5     3925.98     4312.15    309.54 o 
  -7   2   5      183.29      232.86      9.55 o 
  -6   2   5     1700.66     1842.18     83.39 o 
  -5   2   5     2020.82     2170.87    105.30 o 
  -4   2   5      570.58      571.58     21.36 o 
  -3   2   5      117.52      191.43     18.66 o 
  -2   2   5     4126.43     4663.51    107.46 o 
  -1   2   5     2458.03     2589.64    103.76 o 
   0   2   5       37.60       55.13      4.56 o 
   1   2   5     1374.24     1341.51      7.62 o 
   2   2   5      539.78      522.52     28.69 o 
   3   2   5      265.74      243.62      5.51 o 
   4   2   5      102.32      245.76     25.80 o 
   5   2   5     3722.59     3318.05     49.05 o 
   6   2   5      151.35      146.33      6.30 o 
   7   2   5      202.40      202.03      9.67 o 
   8   2   5      610.82      639.63     52.76 o 
   9   2   5     2334.29     2146.66     57.43 o 
  10   2   5        7.04       12.16      7.38 o 
  11   2   5     1317.10     1280.07     24.28 o 
  12   2   5      358.70      354.10      9.79 o 
  13   2   5       57.60       92.21      9.10 o 
 -16   3   5      207.64      200.46     12.01 o 
 -15   3   5      311.57      285.66      9.45 o 
 -14   3   5     1077.88      990.05     16.56 o 
 -13   3   5      752.79      776.42     41.72 o 
 -12   3   5        2.08       29.50      7.89 o 
 -11   3   5      379.91      356.36     15.17 o 
 -10   3   5     1569.49     1400.28     17.10 o 
  -9   3   5       79.22       99.76     11.07 o 
  -8   3   5      232.34      347.10      6.41 o 
  -7   3   5      911.18      876.93     42.95 o 
  -6   3   5     1757.08     1635.14     50.24 o 
  -5   3   5      308.27      320.41      6.00 o 
  -4   3   5      506.85      492.70     10.56 o 
  -3   3   5      114.49      331.68      9.41 o 
  -2   3   5       42.58       52.66      8.72 o 
  -1   3   5     3877.38     3770.74     17.47 o 
   0   3   5      741.17      765.90     10.25 o 
   1   3   5      375.29      381.28      9.30 o 
   2   3   5      478.97      505.47     10.14 o 
   3   3   5       43.25       58.34      7.97 o 
   4   3   5     1742.43     1648.68     14.46 o 
   5   3   5      954.35      812.34     11.53 o 
   6   3   5       13.68       86.82      9.19 o 
   7   3   5       58.20       56.44      9.44 o 
   8   3   5        4.68       65.21     10.80 o 
   9   3   5      914.79      837.74     15.52 o 
  10   3   5      728.26      769.40     13.69 o 
  11   3   5        0.71       43.55     13.24 o 
  12   3   5      297.92      229.88     16.01 o 
 -16   4   5     2056.14     1775.39     14.77 o 
 -15   4   5      221.30      276.45     62.24 o 
 -14   4   5      600.86      523.20     18.30 o 
 -13   4   5     1450.48     1358.14     22.56 o 
 -12   4   5      974.76      865.79     18.80 o 
 -11   4   5      792.00      724.92     15.93 o 
 -10   4   5       90.51      135.72     12.57 o 
  -9   4   5       10.75      154.96     29.83 o 
  -8   4   5     3239.67     3361.30    329.68 o 
  -7   4   5       18.98       83.76     42.59 o 
  -6   4   5     3121.44     2939.41     98.16 o 
  -5   4   5     2123.76     2047.00     29.06 o 
  -4   4   5     2990.53     2809.86     11.29 o 
  -3   4   5     2705.31     2706.84     16.86 o 
  -2   4   5     1636.05     1607.58     13.58 o 
  -1   4   5     2784.73     2652.46     16.23 o 
   0   4   5      198.43      338.86     51.26 o 
   1   4   5      941.56     1039.63     47.34 o 
   2   4   5      908.39      969.79     53.88 o 
   3   4   5      110.97      112.23     10.79 o 
   4   4   5     1298.86     1273.19     54.28 o 
   5   4   5     2826.46     2800.72    129.17 o 
   6   4   5     1666.41     1593.91     23.97 o 
   7   4   5     1978.59     1926.90    162.26 o 
   8   4   5      375.08      377.85     13.36 o 
   9   4   5     2675.48     2642.15     20.88 o 
  10   4   5       34.13       76.10     10.70 o 
  11   4   5      858.04      984.40     17.15 o 
  12   4   5       12.30      166.63     15.74 o 
 -15   5   5      190.79      140.80     18.14 o 
 -14   5   5      879.11      809.15     22.03 o 
 -13   5   5       48.45       60.26     14.44 o 
 -12   5   5       14.60       43.97     14.34 o 
 -11   5   5        4.82        2.96     13.28 o 
 -10   5   5        9.30       25.60      6.63 o 
  -9   5   5       10.36       19.60     11.76 o 
  -8   5   5     1379.51     1248.30    105.45 o 
  -7   5   5      215.85      201.67     32.92 o 
  -6   5   5      220.74      234.09     35.62 o 
  -5   5   5      208.72      197.50     19.32 o 
  -4   5   5     1019.09      946.90     43.35 o 
  -3   5   5      612.73      593.78      9.37 o 
  -2   5   5      742.01      743.49      9.86 o 
  -1   5   5      207.44      229.61      6.39 o 
   0   5   5      250.16      265.75     16.29 o 
   1   5   5      164.72      152.71      6.58 o 
   2   5   5       75.30       83.49     13.90 o 
   3   5   5      114.10      118.10      7.54 o 
   4   5   5       40.17       78.91     11.84 o 
   5   5   5       82.36       56.73      7.06 o 
   6   5   5      390.75      343.95      8.14 o 
   7   5   5      109.39      104.38      8.85 o 
   8   5   5      727.61      656.34     19.20 o 
   9   5   5      273.28      231.22     13.18 o 
  10   5   5      220.28      308.11     14.89 o 
  11   5   5      135.31      155.67     13.68 o 
 -14   6   5      920.56      767.50     18.62 o 
 -13   6   5      703.60      521.25     18.52 o 
 -12   6   5      521.06      363.77     15.79 o 
 -11   6   5       31.74      219.05     49.04 o 
 -10   6   5     1116.63     1163.45    127.11 o 
  -9   6   5      349.18      345.56     30.99 o 
  -8   6   5      626.21      653.29     80.24 o 
  -7   6   5        3.44        6.87      9.70 o 
  -6   6   5     2280.08     2267.70    105.54 o 
  -5   6   5       43.30       57.68      6.38 o 
  -4   6   5     3094.91     2880.01     34.96 o 
  -3   6   5     3952.55     3586.63     13.60 o 
  -2   6   5      109.66      108.10      6.86 o 
  -1   6   5       47.07      212.69     11.65 o 
   0   6   5      820.80      898.61     35.77 o 
   1   6   5       20.23       20.47      6.44 o 
   2   6   5      119.24      213.76     11.87 o 
   3   6   5       84.35       71.92      7.04 o 
   4   6   5      326.74      302.05      8.37 o 
   5   6   5       34.46       60.14      8.35 o 
   6   6   5     1924.77     1914.38     14.53 o 
   7   6   5     3615.53     3444.15    173.63 o 
   8   6   5        2.06       25.51      9.28 o 
   9   6   5      308.23      331.54     10.37 o 
  10   6   5       13.87      114.81     15.20 o 
 -13   7   5      274.28      192.54     17.39 o 
 -12   7   5      173.31      148.71     14.15 o 
 -11   7   5      400.17      377.14     25.57 o 
 -10   7   5      254.59      367.28     94.89 o 
  -9   7   5      251.18      232.63     30.51 o 
  -8   7   5      665.18      738.80     96.56 o 
  -7   7   5      617.02      617.12     66.13 o 
  -6   7   5      578.17      536.14     17.15 o 
  -5   7   5       62.46       76.17      9.59 o 
  -4   7   5      345.04      393.11     18.00 o 
  -3   7   5      791.72      728.28     22.63 o 
  -2   7   5      626.29      571.23     20.56 o 
  -1   7   5      607.91      599.31     22.44 o 
   0   7   5     1624.83     1476.17     33.12 o 
   1   7   5        7.96       15.62      9.81 o 
   2   7   5      692.49      679.23      9.63 o 
   3   7   5      133.25      168.98      8.66 o 
   4   7   5     1539.75     1527.68     19.78 o 
   5   7   5       82.78       93.95     21.86 o 
   6   7   5     1076.60     1068.39    114.66 o 
   7   7   5       10.11       36.96     20.63 o 
   8   7   5      468.01      444.20     49.21 o 
   9   7   5      164.97      185.47     10.73 o 
 -11   8   5       36.38       35.31      8.78 o 
 -10   8   5       24.36      109.37     12.20 o 
  -9   8   5      124.29      142.67     29.75 o 
  -8   8   5      135.18      137.28     28.61 o 
  -7   8   5        0.39       13.05     10.69 o 
  -6   8   5      439.25      404.66      8.28 o 
  -5   8   5        0.62       42.13      6.90 o 
  -4   8   5       51.62       66.82      7.72 o 
  -3   8   5       66.56       72.62      7.46 o 
  -2   8   5        7.43        4.63      6.98 o 
  -1   8   5        2.78        8.31      5.79 o 
   0   8   5        8.21       12.33      6.21 o 
   1   8   5      626.28      604.64     24.81 o 
   2   8   5        5.65       31.54      8.45 o 
   3   8   5       28.09       29.90     11.59 o 
   4   8   5      232.25      284.62     14.56 o 
   5   8   5       35.60       75.56     30.97 o 
   6   8   5      196.50      240.79     73.47 o 
   7   8   5      152.31      190.81     53.77 o 
  -9   9   5      186.43      204.80     19.30 o 
  -8   9   5       14.70      141.32     57.69 o 
  -7   9   5      457.76      534.77     44.68 o 
  -6   9   5      773.69      822.19     48.60 o 
  -5   9   5        6.66       11.52      8.84 o 
  -4   9   5        4.48       66.22      8.88 o 
  -3   9   5      290.08      368.20     11.55 o 
  -2   9   5      328.99      393.27     18.43 o 
  -1   9   5      680.88      706.61     17.90 o 
   0   9   5      880.58      870.79     10.71 o 
   1   9   5        4.43       28.73     12.18 o 
   2   9   5      205.27      276.22     43.42 o 
   3   9   5      655.04      770.61     49.18 o 
   4   9   5     1625.94     1874.75    174.17 o 
   5   9   5        5.32       50.60     40.39 o 
  -5  10   5        8.62       48.80     10.39 o 
  -4  10   5      374.90      463.38     59.29 o 
  -3  10   5      129.33      152.79     18.55 o 
  -2  10   5       38.71       70.69     17.77 o 
  -1  10   5        4.02       27.49     22.83 o 
   0  10   5      512.66      585.90    118.36 o 
   1  10   5      668.64      804.24    115.87 o 
 -15   0   6      581.91      571.64     99.46 o 
 -14   0   6     2813.30     3039.85    452.70 o 
 -13   0   6     3250.97     3290.79    413.98 o 
 -12   0   6      139.13      176.49     14.83 o 
 -11   0   6      492.51      476.03     23.66 o 
 -10   0   6      390.71      459.27     14.57 o 
  -9   0   6       89.57      145.05     12.45 o 
  -8   0   6     2963.84     3288.41     20.97 o 
  -7   0   6       19.12       11.23     10.97 o 
  -6   0   6      430.84      438.20     11.57 o 
  -5   0   6      441.95      501.34     10.63 o 
  -4   0   6    12234.39    14789.21     36.31 o 
  -3   0   6     2744.31     2943.08     15.73 o 
  -2   0   6     1448.06     1664.10     13.64 o 
  -1   0   6      879.39     1012.49     11.48 o 
   0   0   6      147.54      158.80      7.86 o 
   1   0   6      530.74      604.43     10.77 o 
   2   0   6     3176.98     3070.69     16.97 o 
   3   0   6       51.19       54.36      9.55 o 
   4   0   6       16.70       20.68      8.66 o 
   5   0   6       14.05       19.96      9.09 o 
   6   0   6     4667.53     4073.44     21.22 o 
   7   0   6      914.40      806.20     13.36 o 
   8   0   6      845.44      832.57     15.26 o 
   9   0   6     1774.87     1399.91     15.25 o 
  10   0   6      267.64      244.73     12.89 o 
  11   0   6      680.70      622.66     15.60 o 
 -15   1   6       64.09       87.22      8.61 o 
 -14   1   6        0.13       11.89      6.43 o 
 -13   1   6      264.21      280.51     22.96 o 
 -12   1   6       63.25       81.41     14.09 o 
 -11   1   6      675.46      764.79     11.90 o 
 -10   1   6        2.38       11.22      8.42 o 
  -9   1   6       27.26       48.08      7.92 o 
  -8   1   6       18.23       37.35      7.08 o 
  -7   1   6      432.45      424.56      8.81 o 
  -6   1   6       65.07       58.34      6.84 o 
  -5   1   6       11.21       11.31      6.33 o 
  -4   1   6      635.39      725.14     21.44 o 
  -3   1   6      320.85      347.39      6.53 o 
  -2   1   6       22.36       31.66      7.19 o 
  -1   1   6      378.52      391.28      6.70 o 
   0   1   6     1079.53     1144.18     21.93 o 
   1   1   6      140.87      123.88      5.93 o 
   2   1   6       74.22       69.38      9.73 o 
   3   1   6      425.61      380.58      8.84 o 
   4   1   6       82.31       70.75      6.68 o 
   5   1   6      911.86      794.30     12.83 o 
   6   1   6      310.40      286.64      8.02 o 
   7   1   6        1.76        6.01      8.10 o 
   8   1   6        8.88       12.56      7.69 o 
   9   1   6      104.27      101.78      8.88 o 
  10   1   6      372.55      325.92     18.47 o 
  11   1   6       93.96       71.19     29.49 o 
 -15   2   6       21.55       65.90     24.94 o 
 -14   2   6      837.45      883.96     20.71 o 
 -13   2   6      194.99      240.83     17.85 o 
 -12   2   6     1098.81     1177.91     19.98 o 
 -11   2   6        5.97       33.77     14.61 o 
 -10   2   6      110.51      121.00     12.15 o 
  -9   2   6       26.30       53.63     11.75 o 
  -8   2   6       97.85       69.10     12.48 o 
  -7   2   6      233.88      231.88     12.22 o 
  -6   2   6      589.44      678.27     13.99 o 
  -5   2   6        1.18        0.39      9.33 o 
  -4   2   6     3624.90     3967.89     20.76 o 
  -3   2   6      106.15      145.41      8.94 o 
  -2   2   6     2764.18     2881.91     17.19 o 
  -1   2   6     1793.63     1882.32     15.33 o 
   0   2   6       23.27       45.65      9.54 o 
   1   2   6      935.76      942.85     11.87 o 
   2   2   6      376.40      387.92     11.02 o 
   3   2   6      150.40      112.61     10.50 o 
   4   2   6     1047.56      928.36     14.09 o 
   5   2   6        5.50       34.98     11.15 o 
   6   2   6     1236.58     1134.65     15.33 o 
   7   2   6       58.98       59.00     10.91 o 
   8   2   6      880.90      682.42     14.66 o 
   9   2   6      886.17      818.36     15.19 o 
  10   2   6      233.73      245.08     14.78 o 
 -15   3   6      100.69      131.22     18.17 o 
 -14   3   6        6.12        9.91     18.69 o 
 -13   3   6      483.30      412.58     16.22 o 
 -12   3   6      250.50      208.98     15.55 o 
 -11   3   6     1690.19     1617.58     19.11 o 
 -10   3   6       86.10      115.76     13.94 o 
  -9   3   6       73.10       87.45     12.05 o 
  -8   3   6       79.81       76.09     13.58 o 
  -7   3   6     4649.84     4821.88     25.75 o 
  -6   3   6      698.23      653.49     12.68 o 
  -5   3   6      151.31      125.39     11.68 o 
  -4   3   6     1925.95     2046.11     17.34 o 
  -3   3   6      560.73      595.81     11.76 o 
  -2   3   6       26.38       19.40      9.59 o 
  -1   3   6     2026.81     2011.39     16.01 o 
   0   3   6     1790.82     1897.11     16.01 o 
   1   3   6     1177.94     1107.64     13.60 o 
   2   3   6       58.59       54.96     10.95 o 
   3   3   6     2325.45     2153.67     17.14 o 
   4   3   6     1655.13     1522.19     16.08 o 
   5   3   6     1721.66     1411.62     16.31 o 
   6   3   6     1844.06     1758.52     17.66 o 
   7   3   6       34.33       27.91     10.72 o 
   8   3   6      156.58      164.93     14.02 o 
   9   3   6      467.34      369.81     13.97 o 
  10   3   6     1130.25      938.55     16.11 o 
 -14   4   6        5.60       -5.83     15.85 o 
 -13   4   6      379.35      327.10     18.71 o 
 -12   4   6      145.10      176.73     17.32 o 
 -11   4   6      410.15      427.21     16.80 o 
 -10   4   6       11.97       21.46     12.64 o 
  -9   4   6       97.89       97.98     14.21 o 
  -8   4   6      533.65      425.41     23.61 o 
  -7   4   6      191.60      184.09     13.80 o 
  -6   4   6      231.77      207.69     12.00 o 
  -5   4   6       24.13       26.27     11.58 o 
  -4   4   6       24.59       25.32     10.42 o 
  -3   4   6      337.99      327.91     10.61 o 
  -2   4   6      687.62      694.71     13.02 o 
  -1   4   6      512.51      477.04     12.39 o 
   1   4   6       39.63       45.02     10.78 o 
   2   4   6      928.48      809.66     13.94 o 
   3   4   6      587.93      551.66     13.32 o 
   4   4   6      905.46      804.18     14.12 o 
   5   4   6       24.17        7.92     10.39 o 
   6   4   6       50.49       21.92     12.88 o 
   7   4   6       29.60        9.81     13.12 o 
   8   4   6      107.52      115.37     13.75 o 
   9   4   6       52.80       47.46     13.32 o 
 -13   5   6      170.80      145.65     17.92 o 
 -12   5   6       70.92       84.70     16.93 o 
 -11   5   6      342.91      352.30     16.66 o 
 -10   5   6      338.70      366.44     16.37 o 
  -9   5   6     2255.30     1862.93     20.46 o 
  -8   5   6      772.17      745.85     10.65 o 
  -7   5   6      961.29      866.43     24.60 o 
  -6   5   6      652.06      626.81     10.16 o 
  -5   5   6      581.45      548.63     13.39 o 
  -4   5   6      486.79      524.64     13.92 o 
  -3   5   6      381.13      387.88     11.14 o 
  -2   5   6      140.96      188.57     11.95 o 
  -1   5   6      328.12      308.31     12.60 o 
   0   5   6      107.50       54.13     10.16 o 
   1   5   6     3682.35     3302.15     20.21 o 
   2   5   6      991.56      930.14     15.02 o 
   3   5   6     1991.80     1839.12     17.69 o 
   4   5   6     1511.87     1468.05     16.80 o 
   5   5   6      477.20      404.15     12.85 o 
   6   5   6      652.41      594.99     16.54 o 
   7   5   6      234.04      172.59     12.72 o 
   8   5   6      610.44      573.43     16.96 o 
 -12   6   6      568.16      468.40     19.12 o 
 -11   6   6       20.70       44.08     16.41 o 
 -10   6   6      193.00      118.88     16.96 o 
  -9   6   6       38.14       30.19     15.63 o 
  -8   6   6      343.73      308.71      9.35 o 
  -7   6   6        2.21        6.27      8.19 o 
  -6   6   6      116.96       97.46      7.66 o 
  -5   6   6      230.89      204.44      8.00 o 
  -4   6   6      735.30      657.17      9.19 o 
  -3   6   6      237.40      213.81     11.61 o 
  -2   6   6      298.92      254.08     12.71 o 
  -1   6   6      139.74      128.74     16.82 o 
   0   6   6      208.77      159.59      8.93 o 
   1   6   6      586.24      571.53      9.72 o 
   2   6   6      854.19      763.17     24.37 o 
   3   6   6       97.86       89.76      8.58 o 
   4   6   6       50.88       54.90      9.39 o 
   5   6   6      115.34       87.10      9.89 o 
   6   6   6      518.53      520.00     27.07 o 
   7   6   6      140.70      118.03     10.98 o 
 -10   7   6      414.38      447.94     98.11 o 
  -9   7   6     1146.66     1120.28    126.93 o 
  -8   7   6      309.55      302.09     30.29 o 
  -7   7   6      256.03      222.97     21.15 o 
  -6   7   6      250.32      274.11     17.82 o 
  -5   7   6       35.90       54.98      7.97 o 
  -4   7   6       12.49       19.60      9.40 o 
  -3   7   6       18.51       24.82     12.08 o 
  -2   7   6       13.92        4.62      8.10 o 
  -1   7   6       11.60        7.32     10.62 o 
   0   7   6      366.96      315.87      9.31 o 
   1   7   6     1656.78     1554.45     34.61 o 
   2   7   6      706.81      664.01     11.03 o 
   3   7   6      786.29      731.56     10.42 o 
   4   7   6      181.71      235.57     14.85 o 
   5   7   6       20.16       16.94     12.49 o 
  -8   8   6      273.22      267.88     23.38 o 
  -7   8   6       93.97      110.76      9.94 o 
  -6   8   6     1573.04     1469.66     42.19 o 
  -5   8   6      259.08      293.01      9.99 o 
  -4   8   6      351.12      350.24      9.94 o 
  -3   8   6        1.68        1.75      7.94 o 
  -2   8   6      962.10      844.95     10.48 o 
  -1   8   6      182.69      160.52     16.46 o 
   0   8   6      728.31      677.55     11.03 o 
   1   8   6      345.62      361.98     23.50 o 
   2   8   6       95.81       81.09      9.75 o 
   3   8   6       11.77        8.83     10.01 o 
 -13   1   7      312.09      381.86     20.60 o 
 -12   1   7       12.34       26.99     17.12 o 
 -11   1   7       13.70       22.08     16.55 o 
 -10   1   7     1275.73     1441.84     20.49 o 
  -9   1   7     1946.68     2351.20     23.51 o 
  -7   1   7     4170.99     5211.13    106.27 o 
  -6   1   7       15.06       11.29      8.29 o 
  -5   1   7      537.79      694.08      9.66 o 
  -4   1   7      440.65      481.93      8.41 o 
  -3   1   7     1359.03     1669.07     32.29 o 
  -2   1   7      143.66      161.71      7.88 o 
  -1   1   7       22.57       20.52      7.50 o 
   0   1   7      501.24      471.35     12.64 o 
   1   1   7     2639.74     2851.31     50.88 o 
   2   1   7      119.80      124.58     17.84 o 
   3   1   7     2556.34     2538.17     37.30 o 
   4   1   7      704.95      667.36     10.13 o 
   5   1   7     1569.90     1411.97     53.41 o 
   6   1   7       88.15       96.34     15.31 o 
   7   1   7     1873.16     1702.34     19.22 o 
 -13   2   7       65.97      118.25     17.46 o 
 -12   2   7     1174.02     1249.48     20.10 o 
 -11   2   7       11.77       13.61     14.97 o 
 -10   2   7      395.14      354.91     18.70 o 
  -9   2   7      322.89      317.07     15.28 o 
  -8   2   7      281.40      290.18     15.02 o 
  -7   2   7     1469.57     1627.39     19.40 o 
  -6   2   7      889.37     1035.41     16.84 o 
  -5   2   7       33.64       33.14     11.86 o 
  -4   2   7      536.23      544.17     13.61 o 
  -3   2   7      106.64      112.47     11.65 o 
  -2   2   7      466.14      569.40     13.73 o 
  -1   2   7       94.64       89.72     12.51 o 
   0   2   7      994.85     1023.00     14.95 o 
   1   2   7      644.24      634.94     13.05 o 
   2   2   7       79.46       84.75     11.16 o 
   3   2   7      233.61      193.11     13.30 o 
   4   2   7      248.77      238.13     13.42 o 
   5   2   7      508.20      490.94     15.11 o 
   6   2   7      855.49      767.86     16.75 o 
   7   2   7      113.49      107.88     14.37 o 
 -12   3   7      113.77      120.28     15.85 o 
 -11   3   7      181.83      113.04     16.27 o 
 -10   3   7       92.12       60.21     17.36 o 
  -9   3   7       34.88       -1.69     15.88 o 
  -8   3   7      644.15      634.17     17.29 o 
  -7   3   7     1136.57     1300.31     18.72 o 
  -6   3   7       67.67       86.12     13.69 o 
  -5   3   7     1053.86     1217.54     18.20 o 
  -4   3   7      510.36      546.39     13.70 o 
  -3   3   7      253.66      232.28     12.66 o 
  -2   3   7       76.21       97.69     13.08 o 
  -1   3   7      252.90      264.22     13.19 o 
   0   3   7      101.93       89.27     10.84 o 
   1   3   7       32.46       34.59     12.39 o 
   2   3   7      115.36      101.86     12.67 o 
   3   3   7      248.22      213.25     12.63 o 
   4   3   7        4.77        0.17     13.54 o 
   5   3   7     1112.25     1003.53     16.52 o 
   6   3   7      661.58      537.94     16.63 o 
 -11   4   7       92.44       26.53     18.75 o 
 -10   4   7      653.96      575.84     21.01 o 
  -8   4   7      419.65      414.42     17.42 o 
  -7   4   7      222.76      233.86     13.89 o 
  -6   4   7      337.03      346.73     14.29 o 
  -5   4   7       19.38       33.88     12.23 o 
  -4   4   7      845.41      883.42     15.29 o 
  -3   4   7      482.18      559.48     15.44 o 
  -2   4   7     1705.33     1776.78     18.19 o 
  -1   4   7        7.25        7.85     13.59 o 
   0   4   7     1578.32     1470.31     16.43 o 
   1   4   7      500.54      484.52     14.91 o 
   2   4   7      780.71      743.56     14.63 o 
   3   4   7        0.74       -3.14     13.52 o 
   4   4   7      214.02      173.66     12.68 o 
   5   4   7       72.96       78.96     14.96 o 
   6   4   7      476.58      400.15     16.31 o 
  -9   5   7      275.04      190.84     15.96 o 
  -8   5   7      209.14      191.60     17.23 o 
  -7   5   7      246.84      205.88     15.83 o 
  -6   5   7       38.17       35.11     13.61 o 
  -5   5   7       33.93       45.43     12.24 o 
  -4   5   7       31.77       53.70     12.13 o 
  -3   5   7     1056.52     1053.18     17.85 o 
  -2   5   7      148.16      148.71     15.27 o 
  -1   5   7        6.63       -4.16     12.06 o 
   0   5   7       64.93       53.61     13.08 o 
   1   5   7       65.92       45.54     13.64 o 
   2   5   7        8.26        5.69     12.73 o 
   3   5   7      116.68       98.14     14.30 o 
   4   5   7      417.10      336.56     13.97 o 
  -8   6   7      558.71      554.42     17.71 o 
  -7   6   7       30.75       24.27     16.04 o 
  -6   6   7      104.36       96.54     16.58 o 
  -5   6   7     1798.33     1635.76     19.52 o 
  -4   6   7      695.45      724.94     16.82 o 
  -3   6   7      171.19      172.00     16.13 o 
  -2   6   7     1287.32     1178.19     19.08 o 
  -1   6   7       44.38       25.87     13.83 o 
   0   6   7      281.06      250.39     13.35 o 
   1   6   7       59.87       43.40     14.37 o 
   2   6   7      367.72      374.07     15.90 o 
  -4   7   7       90.85      115.89     15.24 o 
  -3   7   7      416.08      426.17     17.58 o 
  -1   7   7      432.65      333.68     14.41 o 
  -9   0   8      313.11      406.77     17.58 o 
  -8   0   8     2016.91     2758.68     25.33 o 
  -7   0   8      130.65      164.13     16.72 o 
  -6   0   8      497.92      607.04     15.89 o 
  -5   0   8      191.81      214.81     13.78 o 
  -4   0   8       94.89      136.69     14.20 o 
  -3   0   8     2268.33     2778.68     22.35 o 
  -2   0   8     1670.24     1957.11     18.85 o 
  -1   0   8       19.94        8.24     13.04 o 
   0   0   8      311.02      379.30     15.96 o 
   1   0   8      208.37      202.25     13.54 o 
   2   0   8     2695.55     3272.91     24.40 o 
   3   0   8       38.29       64.21     13.15 o 
  -9   1   8        1.42        5.10     18.01 o 
  -8   1   8        3.48       10.32     15.70 o 
  -7   1   8      116.92      138.41     15.21 o 
  -6   1   8      117.76      156.77     13.30 o 
  -5   1   8      467.91      595.07     15.54 o 
  -4   1   8      164.77      206.65     15.99 o 
  -3   1   8       96.49      175.82     15.36 o 
  -2   1   8       63.40      109.51     13.06 o 
  -1   1   8       29.23       55.73     14.79 o 
   0   1   8       37.22       29.27     13.24 o 
   1   1   8      478.33      555.45     16.46 o 
   2   1   8        3.15       -3.99     12.83 o 
  -8   2   8      112.33      179.91     16.90 o 
  -7   2   8       24.90       38.89     14.75 o 
  -6   2   8        4.90       48.87     14.01 o 
  -5   2   8       17.06       43.34     14.49 o 
  -4   2   8       59.93       78.87     14.02 o 
  -3   2   8      826.80      869.30     16.75 o 
  -2   2   8      280.75      326.65     16.36 o 
  -1   2   8      339.94      376.03     15.92 o 
   0   2   8      707.31      721.52     15.68 o 
   1   2   8        4.17       12.60     15.65 o 
   2   2   8      932.27     1031.97     17.87 o 
  -7   3   8      497.47      582.28     18.99 o 
  -6   3   8      855.12      984.79     17.12 o 
  -5   3   8     1385.01     1647.75     20.09 o 
  -4   3   8      288.42      340.07     15.92 o 
  -3   3   8      473.02      569.16     15.74 o 
  -2   3   8      195.14      189.88     14.29 o 
  -1   3   8      487.67      531.94     16.90 o 
   0   3   8       49.82       62.03     15.70 o 
   1   3   8      885.25      963.22     17.80 o 
  -4   4   8       19.50       13.80     15.53 o 
  -3   4   8        0.20        2.08     14.53 o 
  -2   4   8       50.80       43.77     14.96 o 
                                                 
